# Supplementary material for: Immune-related gene-based model predicts the survival of colorectal carcinoma and reflected various biological statuses
Source: Front Mol Biosci. 2023 Oct 18;10:1277933. doi: 10.3389/fmolb.2023.1277933 (PMC10619740; doi:10.3389/fmolb.2023.1277933)
Supplement: Supplementary file 1 [file Table2.XLSX]

## Sheet: Sheet1
Project	Species	Primer Name	Primer（5'-3')	Primer Length（bp）	Product Size（bp）
TYZH20230323004	Human	UNG _F	CAGAAGAAAGAAAGCATTAC	20	90
		UNG _R	CAACCTTCACATCTTTTATG	20
TYZH20230323004	Human	LTB4R_2F	TGAACACTACATCTTCTGCA	20	80
		LTB4R_2R	CACTGACAGCAGGATGATAG	20
TYZH20230323004	Human	SSC5D_2F	AAATGCAAAGAGACCAACCA	20	143
		SSC5D_2R	TGGTAAACTCAGAGGTAGGT	20
TYZH20230323004	Human	SLC11A1_2F	TCTTCTTCCTCTTCCTCGAT	20	96
		SLC11A1_2R	ACTCATAGCCAAAGGTCAAG	20
TYZH20230323004	Human	H-GAPDH_F	TCCATGACAACTTTGGTATC	21	135
		H-GAPDH_R	CAGGGATGATGTTCTGGA	18
