# Supplementary material for: Immune-related gene-based model predicts the survival of colorectal carcinoma and reflected various biological statuses
Source: Front Mol Biosci. 2023 Oct 18;10:1277933. doi: 10.3389/fmolb.2023.1277933 (PMC10619740; doi:10.3389/fmolb.2023.1277933)
Supplement: Supplementary file 2 [file Table3.XLSX]

## Sheet: Sheet1
Name	Sense(5'-3')	Antisense(5'-3')
HOMO-LTB4R-1		UUUGCUAAGUAUUAUCUGCTT
	GCAGAUAAUACUUAGCAAATT
HOMO-LTB4R-2	GGAUGCAGAAGGAAGCAAATT	UUUGCUUCCUUCUGCAUCCTT
HOMO-LTB4R-3	GGUGUGGAGUAUCCUGAAATT	UUUCAGGAUACUCCACACCTT
HOMO-SSC5D-1	GAACAGUGUGUGAUGACAATT	UUGUCAUCACACACUGUUCTT
HOMO-SSC5D-2	GGCAAUGCUGACCACUCAATT	UUGAGUGGUCAGCAUUGCCTT
HOMO-SSC5D-3	CACAGACUAUGACGAUUAUTT	AUAAUCGUCAUAGUCUGUGTT
HOMO-SLC11A1-1	GGUCAAGUCUCGAGAGAUATT	UAUCUCUCGAGACUUGACCTT
HOMO-SLC11A1-2	CCUUGAAGAGGACCAGAAATT	UUUCUGGUCCUCUUCAAGGTT
HOMO-SLC11A1-3	GCCUCAAUGAUCUGCUCAATT	UUGAGCAGAUCAUUGAGGCTT
HOMO-UNG-1	GCUCUGCUUUAGUGUUCAATT	UUGAACACUAAAGCAGAGCTT
HOMO-UNG-2	CGCGAGGUUUGUUAAUAAATT	UUUAUUAACAAACCUCGCGTT
HOMO-UNG-3	GGGAUUUGUUGCAGAAGAATT	UUCUUCUGCAACAAAUCCCTT
