# Supplementary material for: Immune-related gene-based model predicts the survival of colorectal carcinoma and reflected various biological statuses
Source: Front Mol Biosci. 2023 Oct 18;10:1277933. doi: 10.3389/fmolb.2023.1277933 (PMC10619740; doi:10.3389/fmolb.2023.1277933)
Supplement: Supplementary file 3 [file Table1.XLSX]

## Sheet: TCGA
sample	PRG3	PAK1	LTB4R	ICOS	SFPQ	LEP	VIM	SSC5D	CASP6	SLC11A1	UNG	OS	OS_IND	riskscore	medianB
TCGA.3L.AA1B.01	0	11.2689	7.8678	5.4447	12.4778	0.5691	12.6577	8.2511	9.9369	5.2928	10.3854	15.6163	0	-12.4151	0
TCGA.4N.A93T.01	0	11.2662	8.0585	3.0456	11.7235	0.5693	10.7984	4.5394	9.6633	5.2205	10.1466	4.79995	0	-9.65207	1
TCGA.4T.AA8H.01	0	10.8804	8.5936	2.4294	12.1021	0	10.4954	5.4876	9.5697	4.2689	10.4319	12.6574	0	-9.81594	1
TCGA.5M.AAT4.01	0	10.9179	8.5848	2.7211	12.0095	0.5163	11.2839	6.5067	9.2736	6.4722	10.5114	1.61094	1	-10.9564	1
TCGA.5M.AAT5.01	0	11.3861	6.6356	3.8923	12.1156	1.7962	11.4742	5.0072	9.8165	3.8923	10.3348	NA	NA	-10.0629	1
TCGA.5M.AAT6.01	0	10.4946	8.2131	5.8925	12.298	1.2095	13.7925	9.1989	9.4791	8.3825	10.7747	9.53414	1	-13.9458	0
TCGA.5M.AATA.01	0	10.3167	7.3725	4.1457	12.4535	0.8441	12.828	6.3025	9.9832	4.9826	10.908	NA	NA	-12.1074	1
TCGA.5M.AATE.01	0	11.0579	7.3056	4.4326	12.4423	0.754	11.7242	6.4168	9.7831	4.288	10.0613	39.4516	0	-11.0343	1
TCGA.A6.2675.01	0	11.2352	6.7105	5.2965	12.3716	5.215	13.5765	8.7675	9.6897	8.2538	10.1024	43.4297	0	-12.9647	0
TCGA.A6.2682.01	0	11.5442	7.9369	3.7937	11.8689	1.8374	13.309	7.8458	10.2683	9.0177	10.8383	13.9396	1	-12.929	0
TCGA.A6.2684.01	0	10.9116	6.3368	5.788	12.318	4.6234	13.6696	8.7999	9.5389	8.45	11.0135	37.0516	0	-12.9877	0
TCGA.A6.2685.01	0	10.8137	6.9719	5.3734	11.5574	6.7119	14.0903	9.8598	9.6197	9.2303	10.3861	37.2489	0	-13.4847	0
TCGA.A6.2686.01	0	11.5592	7.3625	7.2354	11.5275	1.9728	13.6107	6.4955	10.6624	9.0879	11.2912	37.0188	1	-12.126	1
TCGA.A6.4105.01	0	11.1284	6.202	6.4449	12.3578	1.3436	13.1675	8.2885	10.4779	8.016	11.2005	14.5313	1	-12.5729	0
TCGA.A6.5656.01	0	11.1364	7.4068	3.8353	12.1472	0.6352	11.3348	6.5277	10.5156	6.5618	10.3755	32.9092	0	-10.6605	1
TCGA.A6.5657.01	0	10.6753	6.8492	5.386	12.4318	6.107	14.0744	10.2122	9.726	6.786	10.7275	31.6271	0	-13.6071	0
TCGA.A6.5659.01	0	11.3303	5.922	4.0298	12.7483	1.4349	12.3482	7.004	10.5886	4.4509	10.7981	30.4435	0	-11.543	1
TCGA.A6.5660.01	0	11.1634	6.2754	4.3147	12.3914	0.5156	13.0078	6.5579	10.4914	6.571	10.692	29.1942	0	-12.3507	0
TCGA.A6.5661.01	0	11.7385	5.4727	4.2493	12.6626	0	11.7636	6.585	9.5609	5.1118	10.766	33.5339	0	-11.1754	1
TCGA.A6.5662.01	0	11.5548	5.9255	1.4497	11.8709	0	12.5083	7.6448	10.2891	6.7306	9.4919	23.6052	0	-12.7974	0
TCGA.A6.5664.01	0	11.2019	6.0616	5.3957	12.4174	3.8623	13.9863	10.881	9.6193	7.5314	10.9058	22.0929	0	-14.075	0
TCGA.A6.5665.01	0	11.4315	5.0467	5.2678	12.6155	0	11.317	4.818	9.8157	5.7298	10.2049	22.06	0	-10.1595	1
TCGA.A6.5666.01	0	11.1969	5.5341	1.603	12.6375	1.603	11.4948	5.0034	10.2364	7.1248	11.0074	32.712	0	-10.5155	1
TCGA.A6.5667.01	0	11.8303	5.8426	4.2653	12.4877	0	12.3877	8.6329	9.2552	5.8532	10.7264	29.1613	0	-12.5093	0
TCGA.A6.6137.01	0	11.2193	7.3446	5.9087	12.292	0	12.4438	6.0155	10.1752	5.3629	10.3562	27.0901	0	-11.4995	1
TCGA.A6.6138.01	0	11.5014	5.1517	7.0182	12.323	2.0602	13.3655	8.3793	10.0223	6.9245	10.5417	22.5203	0	-12.685	0
TCGA.A6.6140.01	0	11.2409	6.2037	4.3941	12.1134	0.9036	11.7123	5.1977	10.3381	5.4769	10.6537	24.1312	0	-10.416	1
TCGA.A6.6141.01	0	11.1844	6.7981	5.441	12.844	1.1572	12.4742	7.7568	10.5823	4.9025	10.7012	8.38347	0	-11.8379	1
TCGA.A6.6142.01	0	11.0886	5.8786	2.8926	12.3792	1.1166	14.0375	9.6557	9.2862	8.1721	10.4669	25.0847	0	-14.7853	0
TCGA.A6.6648.01	0	11.2529	7.5953	3.7768	13.1013	0	11.8086	5.345	10.2208	4.2703	11.1218	25.1833	0	-10.8333	1
TCGA.A6.6649.01	0	10.9742	7.4056	4.8291	12.2352	0	13.1943	9.0281	9.3069	6.4812	9.6777	24.1641	0	-13.6984	0
TCGA.A6.6650.01	0	11.2163	6.9327	3.9413	12.4784	0.4732	11.4665	5.9973	10.2954	4.4049	10.6496	20.6135	0	-10.5508	1
TCGA.A6.6651.01	0	10.6833	6.9349	5.5695	12.0541	2.4872	14.8653	10.9673	9.425	8.6398	10.463	21.7641	0	-15.4361	0
TCGA.A6.6652.01	0	11.0534	6.4502	2.9225	12.2909	0	11.5678	6.2815	9.6837	5.769	10.4388	24.6901	0	-11.1709	1
TCGA.A6.6653.01	0	11.627	4.612	3.8196	12.583	1.0066	12.8096	7.4055	9.6723	6.846	10.7656	24.3943	0	-12.4746	0
TCGA.A6.6654.01	0	10.4292	6.5896	7.0216	12.1635	0.9393	14.6953	9.758	9.1902	9.5191	10.5869	23.8682	0	-15.0726	0
TCGA.A6.6780.01	0	11.4029	7.5982	4.9613	12.8239	2.1571	13.554	5.5074	10.3133	9.7426	11.4781	20.1203	0	-12.3331	0
TCGA.A6.6781.01	0	10.654	6.2225	5.2229	12.1511	1.5425	14.8983	10.0613	8.2466	9.7368	10.2137	19.6601	0	-15.7281	0
TCGA.A6.6782.01	0	11.1762	7.532	4.1139	12.2271	7.5025	13.7173	8.9011	9.9029	7.9992	10.1702	20.2847	0	-12.8377	0
TCGA.A6.A565.01	0	10.8721	7.5944	6.4267	12.1655	0.4539	13.6816	9.133	9.3438	8.8552	9.8788	16.2409	1	-14.0287	0
TCGA.A6.A566.01	0	10.6698	7.8027	6.6638	12.2973	1.5214	15.5312	9.919	9.5954	10.2826	10.432	24.9203	1	-15.962	0
TCGA.A6.A567.01	0	11.3353	5.8808	2.6257	12.5671	1.0246	12.2074	8.1201	9.026	6.8813	10.4129	61.8404	1	-12.4345	0
TCGA.A6.A56B.01	0	10.642	11.1077	3.8155	12.7241	0	12.9435	8.733	9.0108	7.1058	9.2006	56.2514	1	-13.8106	0
TCGA.A6.A5ZU.01	0	11.2965	8.9927	3.8453	11.9662	1.8776	13.5734	7.9488	9.19	7.9488	9.6643	9.63277	0	-13.6173	0
TCGA.AA.3489.01	0.464	10.712	7.3114	5.3782	12.0834	7.595	14.2453	9.9098	9.6492	9.9194	10.1008	7.03554	1	-13.6274	0
TCGA.AA.3492.01	0.574	11.2997	5.9817	4.8749	11.8234	1.7837	12.5888	6.8559	10.5894	6.8559	11.0137	3.02462	1	-11.4458	1
TCGA.AA.3495.01	0	11.1221	5.7035	5.4682	12.1354	0.5664	12.2599	5.8751	10.5038	5.827	10.97	37.0516	0	-11.048	1
TCGA.AA.3496.01	0	11.0166	7.4361	5.7096	12.285	4.8448	13.0965	8.5453	10.1939	7.6625	10.1153	1.01917	0	-12.3015	0
TCGA.AA.3502.01	0	11.351	6.326	3.6547	12.3062	0	11.2519	2.7649	10.104	4.9293	11.0752	35.0133	0	-9.40948	1
TCGA.AA.3506.01	0	11.117	7.7393	5.1542	12.1053	1.4844	12.6797	7.7866	10.1423	6.569	11.2619	58.0268	0	-11.9993	1
TCGA.AA.3511.01	0	11.1036	7.355	4.3966	12.6836	1.4369	12.7357	9.0553	9.6401	6.2176	10.0464	6.96979	0	-12.9419	0
TCGA.AA.3526.01	0	11.1979	6.8577	6.1234	12.4235	0.5441	12.589	6.8173	10.7441	6.9245	11.4486	19.0683	0	-11.5665	1
TCGA.AA.3655.01	0	11.449	8.1721	4.5958	12.2466	0	12.5052	8.2042	10.1857	6.6402	11.0077	61.0185	0	-12.3235	0
TCGA.AA.3660.01	0	10.9917	8.3753	3.8606	12.3992	0	12.2466	7.7385	10.0983	6.2908	11.3555	78.0813	0	-12.0146	1
TCGA.AA.3663.01	0	10.8009	6.4872	4.8034	12.1944	0	11.962	3.7695	10.3521	6.0882	10.1735	6.96979	0	-10.5445	1
TCGA.AA.3675.01	0	10.8159	5.91	4.7839	12.3847	0	12.1135	6.9506	10.5925	5.5869	11.0562	47.0461	0	-11.443	1
TCGA.AA.3685.01	0	11.3799	6.1867	6.2378	11.9938	0	12.5916	6.3187	10.5264	6.247	10.6665	37.0516	0	-11.5588	1
TCGA.AA.3712.01	0	10.6528	6.8328	4.2892	12.4392	0	12.9828	8.145	10.1217	6.9057	10.8815	0	0	-13.0044	0
TCGA.AA.3713.01	0	11.0659	7.0308	5.096	12.4362	0.8255	12.1708	6.5433	9.5706	7.9747	10.6299	19.0354	0	-11.5638	1
TCGA.AA.A01P.01	0	11.5771	6.525	5.0396	12.5352	2.0666	13.5791	8.7225	8.6654	6.9701	10.4774	38.0708	1	-13.5578	0
TCGA.AA.A01X.01	0	10.9889	7.8367	3.1609	12.1579	0.5532	11.7237	7.7357	9.8295	4.7388	10.9732	26.0052	0	-11.4499	1
TCGA.AA.A01Z.01	0	10.4983	8.5632	3.4424	12.3362	0	11.3616	7.0101	10.1732	5.3545	10.6919	37.0188	0	-11.0338	1
TCGA.AA.A02Y.01	0	11.0527	5.9623	4.516	12.1262	0	9.7982	0.8938	9.9899	4.1482	10.6542	39.9776	0	-7.25502	1
TCGA.AD.5900.01	0	10.9217	5.7661	5.6217	12.4636	0	12.7115	8.4558	9.1162	7.6525	11.4914	12.1643	0	-12.673	0
TCGA.AD.6548.01	0	10.9117	7.2701	5.5088	12.878	1.1542	13.0586	8.0649	9.9502	8.5672	10.7055	21.3696	0	-12.8838	0
TCGA.AD.6888.01	0	11.0636	6.1832	0.8013	12.429	1.08	9.8461	4.6517	9.8998	4.8689	10.2676	15.5176	1	-8.94021	1
TCGA.AD.6889.01	0	11.7515	6.2754	4.9874	12.5529	0.5965	12.0723	6.0672	10.0272	6.9044	10.8553	83.2429	1	-11.1335	1
TCGA.AD.6890.01	0	11.2808	7.9723	4.3988	12.6937	0	12.3853	7.7636	10.0199	6.1919	10.8953	24.5258	0	-12.2018	1
TCGA.AD.6895.01	0	10.9	6.3547	4.1701	12.5185	0.5581	12.9736	7.9542	9.0928	7.9321	10.1406	25.0847	0	-13.2042	0
TCGA.AD.6899.01	0	10.9325	7.1057	5.5621	12.4318	2.1882	13.6333	8.3111	9.5038	7.8748	10.1527	5.78624	1	-13.4366	0
TCGA.AD.6901.01	0	10.9455	7.5115	4.3938	12.2878	7.8032	13.9931	9.3186	9.54	8.328	9.6453	22.4217	1	-13.3741	0
TCGA.AD.6963.01	0	11.0301	7.0203	5.0571	12.41	0.434	11.9076	5.9061	9.9637	6.4717	10.3334	27.4189	0	-11.0812	1
TCGA.AD.6964.01	0	10.6094	6.663	5.1135	12.6814	3.0697	13.8813	8.4974	9.8018	7.945	10.6273	10.8821	1	-13.5905	0
TCGA.AD.6965.01	0	11.488	6.4305	3.3642	12.718	1.0237	12.4158	6.8603	10.0054	5.8916	11.2112	26.4655	0	-11.8146	1
TCGA.AD.A5EJ.01	0	11.3252	5.9061	3.2886	12.6834	0.9816	12.2884	7.467	9.1713	7.718	10.2668	0	0	-12.3114	0
TCGA.AD.A5EK.01	0	10.9673	8.0889	3.7291	12.4063	0	11.9349	7.1142	10.3201	5.2542	10.4004	16.4382	0	-11.613	1
TCGA.AF.2687.01	0	10.8782	8.2619	5.7146	12.4358	5.487	14.1941	9.6554	9.0175	9.647	10.8405	46.9146	0	-13.8766	0
TCGA.AF.2690.01	0	11.079	7.0978	6.9337	11.9401	8.7956	14.8182	9.2218	8.9166	7.4964	10.3315	17.2272	1	-13.5229	0
TCGA.AF.2693.01	0	10.9757	8.44	5.0071	12.3951	0.5188	12.6985	6.8213	9.1928	6.2536	10.7572	37.9722	0	-12.2227	0
TCGA.AF.3911.01	0	11.1481	7.2992	4.5568	12.3633	1.2176	12.787	8.1515	9.8763	6.6921	10.7056	37.7421	0	-12.5455	0
TCGA.AF.4110.01	0	11.2637	5.7944	5.1518	12.1882	0.8739	13.3195	8.4693	9.721	6.6449	9.9312	29.9832	0	-13.3008	0
TCGA.AF.5654.01	0	10.7263	6.9729	4.0209	12.2715	0	11.1367	6.2598	9.7574	4.576	11.3328	16.8327	1	-10.3372	1
TCGA.AF.6136.01	0	11.6314	7.1595	3.6932	12.1332	0	11.9627	6.4016	9.599	3.8269	10.1094	24.3614	0	-11.4021	1
TCGA.AF.6655.01	0	10.7284	6.4904	5.08	12.5162	1.7065	13.1861	9.6952	9.5172	8.3803	10.6754	20.0217	0	-13.4884	0
TCGA.AF.6672.01	0	10.7106	7.2559	4.7428	12.5987	0	11.7143	6.0196	9.8312	5.3096	10.1634	24.5915	0	-11.088	1
TCGA.AF.A56K.01	0	10.8596	7.8056	5.5951	12.0083	1.7023	13.8461	7.2904	9.6948	7.5554	10.2724	86.6292	0	-13.3124	0
TCGA.AF.A56L.01	0	11.3062	8.7622	4.2277	12.5189	0	12.4524	8.6366	9.905	6.0669	10.6331	65.9828	0	-12.5984	0
TCGA.AF.A56N.01	0	11.1752	6.3337	4.5879	12.4063	0.855	12.6944	8.6058	10.3539	5.665	10.7051	11.8355	0	-12.5056	0
TCGA.AG.3591.01	0	10.4733	6.0514	3.7381	12.469	0	11.723	5.0168	10.5266	4.3241	10.9799	34.027	0	-10.603	1
TCGA.AG.3592.01	0	11.275	6.5339	5.0601	12.7258	0	12.3151	6.7028	9.8713	5.9882	10.8516	34.027	0	-11.73	1
TCGA.AG.3725.01	0	11.2273	5.8385	4.2599	12.3614	0	10.8947	5.2699	9.2812	4.8725	10.4495	20.9751	0	-9.96934	1
TCGA.AG.3731.01	0	11.147	6.3436	6.7757	12.6271	1.1023	13.7209	9.5768	9.8183	7.6479	11.3302	37.0188	0	-13.6384	0
TCGA.AG.3732.01	0	11.2468	7.3541	6.5331	12.4827	0.5395	12.274	6.8029	9.1026	5.2378	10.8512	32.975	0	-11.4657	1
TCGA.AG.3742.01	0	10.7796	7.4417	4.2155	12.3533	1.9744	12.322	7.9715	9.9609	6.8303	10.592	0.986291	0	-11.9703	1
TCGA.AG.3902.01	0	11.1071	7.4017	6.2987	12.1419	1.8443	12.3482	6.2443	10.1956	6.44	10.5136	32.0216	0	-11.0983	1
TCGA.AG.4021.01	0	11.1538	8.2803	3.3111	12.5648	2.4496	13.358	8.8911	9.2255	8.7082	10.6659	3.97804	1	-13.588	0
TCGA.AG.4022.01	0	11.1856	6.9844	6.2764	11.9923	0	13.1379	9.2412	9.6354	6.8413	9.6442	46.0269	0	-13.4106	0
TCGA.AH.6544.01	0	10.9053	6.7742	0.9676	12.4147	0	10.6332	5.9128	10.3225	3.7466	10.9467	38.564	0	-10.0718	1
TCGA.AH.6547.01	0	11.1586	6.6795	6.3783	12.1166	0.9886	13.8021	8.8289	9.3325	8.3738	9.8719	2.4986	1	-13.9042	0
TCGA.AH.6643.01	0	10.2509	7.6879	2.5521	12.4848	2.7547	12.5416	8.1877	8.9213	7.5754	10.3882	43.1995	1	-12.6869	0
TCGA.AH.6644.01	0	11.0744	7.4129	5.4339	12.6966	0.5353	13.2891	9.4586	9.5838	7.5468	10.3668	27.5504	0	-13.6886	0
TCGA.AH.6897.01	0	11.5304	6.9817	4.2603	12.7748	0	11.3313	5.8538	9.5196	5.1042	10.6305	26.4326	0	-10.586	1
TCGA.AH.6903.01	0	11.1773	5.3518	3.1493	12.3659	0.3086	11.0817	4.8771	10.2706	3.8676	10.7466	19.4628	0	-9.87666	1
TCGA.AM.5820.01	0	11.3094	5.9139	1.1716	12.4406	0.5033	12.509	8.5861	10.5746	6.8866	10.6277	0.460269	0	-12.8837	0
TCGA.AM.5821.01	0	10.5775	4.9859	5.8022	12.935	0	12.8245	7.379	9.3389	7.8236	11.0472	0.920538	0	-12.6088	0
TCGA.AU.3779.01	0	10.6659	7.218	5.7454	12.2573	1.3582	12.9215	7.0708	9.9479	5.9045	10.3506	14.4985	0	-12.2188	1
TCGA.AU.6004.01	0	11.15	7.7132	5.396	12.3713	2.0219	13.048	8.0974	9.787	9.5374	10.7024	27.0901	0	-12.7239	0
TCGA.AY.5543.01	0	11.4193	6.0544	5.8526	12.9671	0.4795	11.4673	4.3727	10.6453	4.2584	10.5411	33.0079	0	-9.79909	1
TCGA.AY.6196.01	0	10.4131	8.0603	7.2897	11.8503	11.3363	15.0418	10.5966	8.1963	9.453	9.1655	0.197258	0	-14.1875	0
TCGA.AY.6197.01	0	11.3073	7.2255	5.6218	12.3487	0	11.9027	5.6456	9.5601	6.5326	10.5191	21.4354	0	-10.9903	1
TCGA.AY.6386.01	0	11.6297	5.4678	4.6719	12.4334	1.6899	12.2798	5.8579	10.5181	7.3768	10.3827	17.819	0	-11.1662	1
TCGA.AY.A54L.01	0	10.9551	6.3044	3.4826	12.4786	0.5101	10.1473	3.8224	10.2179	3.4826	10.6422	17.2601	0	-8.55132	1
TCGA.AY.A69D.01	0	10.9004	8.9526	4.7123	12.9089	0	11.9145	6.9108	10.3413	5.592	11.2144	17.8519	0	-11.3414	1
TCGA.AY.A71X.01	0	10.8527	8.5857	2.3861	12.4648	0	10.0377	4.2233	9.9364	4.8415	10.2112	19.3313	0	-9.03853	1
TCGA.AY.A8YK.01	0	11.5348	7.65	4.029	12.0815	0	11.7565	6.588	10.4671	5.6503	10.3375	18.8381	0	-11.1216	1
TCGA.AZ.4313.01	0	10.9542	5.6352	3.2495	12.4397	0	12.1403	6.2602	10.1404	6.3715	11.1841	75.9444	0	-11.5619	1
TCGA.AZ.4315.01	0	10.8998	5.7439	5.2692	12.4716	0	12.3365	6.7123	11.0673	6.267	11.3365	58.3884	0	-11.4491	1
TCGA.AZ.4323.01	0	10.1306	7.7824	7.2436	12.7542	2.0039	14.2359	10.5115	8.8126	6.1447	10.1281	1.41368	1	-14.6867	0
TCGA.AZ.4614.01	0	12.1953	7.6468	2.4577	12.3919	0.4942	11.3505	5.7246	10.0362	6.0699	10.4029	5.65473	1	-10.6244	1
TCGA.AZ.4615.01	0	11.1125	5.5477	5.7485	11.8366	0.5569	13.5268	8.4457	9.8843	7.7755	10.5362	32.9421	0	-13.363	0
TCGA.AZ.4616.01	0	10.8902	7.0825	4.3528	12.4097	0.9975	12.7693	7.3959	9.5846	8.4524	10.8837	5.12871	1	-12.5127	0
TCGA.AZ.4682.01	0	10.9171	6.6336	2.7514	12.5678	0.4952	11.7897	5.2734	10.3215	4.9106	10.9371	22.3559	1	-10.8476	1
TCGA.AZ.4684.01	0	11.0158	5.6433	5.8927	12.2866	0.5606	13.1132	7.559	9.8431	7.8743	10.5121	64.9965	0	-12.7394	0
TCGA.AZ.5403.01	0	11.4644	5.4444	3.8955	12.2179	1.2559	13.4446	8.0884	11.3264	6.9171	10.888	62.7938	1	-12.9768	0
TCGA.AZ.5407.01	0	11.0776	6.0711	4.7626	12.1853	0	11.7409	4.7314	10.4277	5.2328	10.947	88.2073	0	-10.3579	1
TCGA.AZ.6598.01	0	11.3832	5.2779	3.8579	12.6737	0.6229	12.4665	6.9555	9.6441	7.391	11.1193	49.4132	1	-12.0541	1
TCGA.AZ.6599.01	0	11.1908	7.0156	2.3437	12.5176	0	10.1844	4.2351	9.9097	4.4182	10.4586	6.77253	1	-9.09143	1
TCGA.AZ.6600.01	0	10.7754	6.5402	4.7255	12.2499	0.5103	13.8137	8.8979	9.5891	8.8229	10.1367	12.0985	1	-14.2476	0
TCGA.AZ.6603.01	0	11.3717	6.1794	4.7132	12.3708	1.0683	12.8651	8.6515	9.9784	5.5228	10.4357	29.5558	1	-12.72	0
TCGA.AZ.6605.01	0	10.9012	6.7004	6.117	12.2841	1.3082	14.2113	9.3522	9.9306	7.6102	10.3817	5.22734	1	-14.2855	0
TCGA.AZ.6606.01	0	11.1351	6.6907	3.2828	12.5197	0.5016	11.4198	4.1403	9.7081	4.5261	10.1679	11.7369	1	-10.24	1
TCGA.AZ.6607.01	0	10.5119	5.0791	4.9778	11.2783	1.4827	14.6321	10.7212	9.0099	7.8426	10.0708	3.18901	1	-15.3582	0
TCGA.CA.5254.01	0	11.606	7.8255	2.8199	12.3399	1.3307	12.3358	7.4408	9.942	6.4365	10.9824	12.6903	0	-11.9532	1
TCGA.CA.5255.01	0	11.0903	6.7928	2.5836	12.0591	0	10.7329	5.2122	10.1453	5.2122	10.3089	12.3615	0	-9.90248	1
TCGA.CA.5256.01	0	10.9269	5.1858	4.9348	12.0322	0	11.6694	5.0312	11.3553	4.0287	10.8925	12.4601	0	-10.1271	1
TCGA.CA.5796.01	0	11.157	4.3341	4.0299	11.9228	0.7128	11.8755	3.9724	10.1175	4.4227	10.1042	12.3944	0	-10.3508	1
TCGA.CA.5797.01	0	11.2406	6.8094	4.7174	12.585	1.0817	12.5904	8.5028	10.7504	5.5128	11.2995	12.5916	0	-12.1426	1
TCGA.CA.6715.01	0	11.3764	6.029	1.6859	12.4494	0	11.7034	6.6444	10.569	5.5262	10.5812	12.5916	0	-11.3993	1
TCGA.CA.6716.01	0	11.0773	5.8755	2.3904	12.8926	0	12.3619	8.1434	10.8193	3.8231	10.1568	12.1971	0	-12.4899	0
TCGA.CA.6717.01	0	10.8279	5.7034	5.928	12.8586	0.9264	13.8543	9.131	9.7581	7.468	10.8161	12.756	0	-13.9607	0
TCGA.CA.6718.01	0	10.8914	6.6054	5.9389	12.8328	1.5652	12.9888	8.2117	8.6264	8.652	10.858	10.0602	1	-12.8949	0
TCGA.CA.6719.01	0	11.1894	6.3709	4.7278	12.798	2.0858	13.4256	9.6585	9.1497	7.9221	10.491	14.3012	0	-13.7731	0
TCGA.CI.6619.01	0	10.8797	7.4608	5.3578	12.7419	0	12.7639	6.2044	9.643	6.4375	11.0907	6.04925	0	-12.0788	1
TCGA.CI.6620.01	0	11.0548	7.0297	4.5917	13.0057	1.565	12.7865	8.1469	9.0214	6.1991	10.7514	33.1722	0	-12.6832	0
TCGA.CI.6621.01	0	10.9465	7.4913	5.447	12.5423	0.8394	13.1803	7.6173	9.3182	6.6895	10.6919	13.7752	0	-12.8846	0
TCGA.CI.6622.01	0	11.1178	5.673	3.5358	12.5169	0	11.7797	6.5124	10.1262	5.1603	10.4693	44.7776	0	-11.2873	1
TCGA.CI.6623.01	0	11.3395	6.0095	3.9846	12.6079	0.7708	12.505	6.3859	9.8446	6.1765	10.4732	47.4406	0	-11.9068	1
TCGA.CI.6624.01	0	11.5645	6.3195	6.0338	12.2732	0	13.2269	8.0094	9.9739	5.767	10.4064	48.1967	0	-12.9002	0
TCGA.CK.4947.01	0	11.2369	5.7428	5.9608	12.4081	1.1814	12.6131	7.2509	10.4616	5.1389	10.5497	17.556	0	-11.7343	1
TCGA.CK.4948.01	0	11.0662	6.187	5.3271	12.7145	1.2115	13.6796	9.4768	9.7974	8.5858	11.133	148.009	0	-13.8651	0
TCGA.CK.4950.01	0	11.185	5.8705	5.1083	12.3216	0	12.9475	6.698	10.2305	6.2736	11.0699	85.4456	0	-12.2435	0
TCGA.CK.4951.01	0	10.7592	6.4673	6.1217	12.2864	0.4389	13.286	9.1421	9.6201	7.7271	10.496	70.1581	1	-13.4512	0
TCGA.CK.4952.01	0	11.0466	5.6849	1.6072	13.1221	1.7891	12.1252	4.5554	9.9229	7.9097	11.2145	15.6163	0	-11.1573	1
TCGA.CK.5912.01	0	11.0839	5.2826	3.9042	12.6201	0.9986	12.0649	5.5821	10.8225	4.2827	10.7553	49.0844	1	-10.8762	1
TCGA.CK.5913.01	0	11.2398	4.9692	5.3264	12.6012	1.8173	12.6877	7.9391	9.7581	7.8206	10.688	51.32	0	-12.2547	0
TCGA.CK.5914.01	0	11.2148	5.3912	5.1468	12.8895	0	12.3256	6.8329	10.4369	5.7013	10.4919	21.9943	0	-11.7542	1
TCGA.CK.5915.01	0	11.1916	5.9811	2.1866	12.4666	0	10.9094	4.2297	10.7203	2.8513	11.2364	0	0	-9.48508	1
TCGA.CK.5916.01	0	11.1025	5.0101	4.7835	12.6714	1.8488	12.964	7.6574	9.6055	6.4665	11.3195	21.1395	1	-12.3796	0
TCGA.CK.6746.01	0	10.029	6.5788	4.4282	12.652	0	11.5615	5.0415	8.5281	5.4253	10.9112	0	0	-10.8191	1
TCGA.CK.6747.01	0	11.5858	4.5029	3.3482	12.7374	0	12.2452	6.657	10.3947	5.0744	10.77	82.947	0	-11.7135	1
TCGA.CK.6748.01	0	11.1614	5.5014	3.8079	11.8627	1.943	14.1212	9.8268	9.8326	8.4864	10.4985	2.00546	0	-14.4809	0
TCGA.CK.6751.01	0	11.1217	4.6701	5.3572	12.5751	0.5909	13.0886	8.7776	10.4716	6.0836	11.1079	124.273	0	-12.854	0
TCGA.CL.4957.01	0	10.5031	6.4998	3.922	12.7267	0.4468	12.2746	7.6538	10.0333	5.1639	10.8765	13.9724	0	-12.0568	1
TCGA.CL.5917.01	0	11.2518	6.1317	2.8006	12.4676	0.5824	12.1786	8.5039	9.676	6.296	10.5014	78.1142	0	-12.4155	0
TCGA.CL.5918.01	0	11.1444	5.776	3.0243	12.5461	1.0689	11.26	4.963	10.2332	5.3981	10.6601	7.16704	0	-10.1171	1
TCGA.CM.4743.01	0	11.5548	5.2861	4.0502	12.038	0	12.883	5.3301	9.3726	6.2544	10.0062	23.0463	0	-12.1698	1
TCGA.CM.4744.01	0	11.5625	5.1672	5.4305	12.5942	0	11.3014	3.7818	10.142	5.4045	10.8952	20.0217	0	-9.5863	1
TCGA.CM.4747.01	0	11.1075	7.4842	3.2717	12.4605	0.5666	12.5864	7.7741	10.4189	6.9218	10.7308	25.0189	0	-12.4611	0
TCGA.CM.4751.01	0	11.5023	6.5887	6.185	12.6846	1.4999	13.1827	8.9096	9.9453	6.7233	10.6814	27.0244	0	-12.9119	0
TCGA.CM.5344.01	0	11.0022	7.3022	3.5054	12.6707	0.5784	13.7003	9.3032	9.6631	7.2139	10.1551	22.0272	0	-14.35	0
TCGA.CM.5348.01	0	10.874	7.319	4.8005	11.9848	3.5747	14.2243	9.3218	9.0948	9.4294	9.4972	22.9806	0	-14.4412	0
TCGA.CM.5349.01	0	10.3606	7.538	3.9725	12.6458	0.6464	13.7962	9.2293	10.4589	8.7197	10.9381	30.0819	0	-14.2226	0
TCGA.CM.5860.01	0	11.1455	5.3223	5.4964	12.3034	0	13.8234	8.8141	10.2231	7.7964	10.3541	32.0216	0	-13.9715	0
TCGA.CM.5861.01	0	10.9506	5.637	3.4455	12.4299	0	11.8527	6.2463	9.328	6.6832	10.7283	15.0245	0	-11.4636	1
TCGA.CM.5862.01	0	10.9787	5.567	3.3435	12.353	2.0936	12.2288	6.3352	10.2703	6.1216	9.8908	5.03008	1	-11.4924	1
TCGA.CM.5863.01	0	11.2933	6.2705	2.8583	12.3002	1.2885	13.715	9.3878	9.697	8.6057	10.6355	15.0245	0	-14.235	0
TCGA.CM.5864.01	0	10.915	6.602	3.8014	12.4381	0.7495	11.7691	4.2258	10.4486	4.888	10.4868	15.0245	0	-10.3657	1
TCGA.CM.5868.01	0	11.1245	6.3768	3.092	12.9445	6.1621	13.2557	8.4112	10.3201	7.7066	10.5709	17.03	0	-12.5337	0
TCGA.CM.6161.01	0	11.4612	6.5068	5.6755	12.8528	1.1921	12.3422	7.166	10.1567	4.6179	10.8015	15.0245	0	-11.4835	1
TCGA.CM.6162.01	0	10.778	6.1278	5.5964	12.5526	0	14.4728	10.5974	9.6418	8.6533	10.2042	11.9999	0	-15.4324	0
TCGA.CM.6163.01	0	10.5323	8.085	5.4659	12.2983	0.4892	12.4319	7.4644	9.5135	6.0176	10.2176	14.0382	0	-12.1473	1
TCGA.CM.6164.01	0	11.4111	6.2031	4.2325	12.4586	0	12.8239	7.4257	9.9288	6.6223	10.191	29.0298	0	-12.6964	0
TCGA.CM.6165.01	0	11.2785	6.4949	4.4383	12.4002	1.3087	13.1408	8.1046	10.4797	6.2635	10.76	16.0437	0	-12.7572	0
TCGA.CM.6166.01	0	11.3312	6.6836	3.1349	13.1885	0.677	12.1179	7.0262	10.3016	4.9232	11.3468	21.9943	0	-11.6087	1
TCGA.CM.6167.01	0	10.1027	7.0975	6.0713	12.1871	3.6621	14.4555	10.6754	8.9386	6.5749	9.6422	14.9916	0	-14.8423	0
TCGA.CM.6168.01	0	10.9155	6.4834	6.2236	12.4951	2.6953	13.8245	9.471	9.9263	8.4798	10.1758	12.9862	0	-13.7709	0
TCGA.CM.6169.01	0	11.3687	6.0038	6.9054	12.3139	2.6355	13.7535	8.8118	9.6053	7.3079	10.0575	13.019	0	-13.34	0
TCGA.CM.6170.01	0	11.7133	5.9793	4.7431	12.5262	0.8731	12.4428	7.4969	9.2382	7.0801	10.2305	15.0245	0	-12.1931	1
TCGA.CM.6171.01	0	11.0456	6.0882	4.6862	12.6279	1.2325	12.0357	5.7928	9.3337	7.7937	10.9088	14.0382	0	-11.1768	1
TCGA.CM.6172.01	0	10.3983	6.9372	3.5397	12.1034	1.5103	12.3801	7.7757	10.1027	5.4282	10.2901	11.0136	0	-12.1048	1
TCGA.CM.6674.01	0	11.1156	5.0615	4.4139	12.5382	0.6455	13.2684	8.7172	9.9243	7.3434	10.8367	12.9533	0	-13.3584	0
TCGA.CM.6675.01	0	11.7128	6.9991	4.063	12.0287	0.8527	11.9718	8.5597	9.5899	7.0958	10.4146	13.0519	0	-11.9557	1
TCGA.CM.6676.01	0	11.2999	6.4763	3.9225	12.4093	0	12.7154	8.3097	10.4291	5.8916	10.9257	11.0793	0	-12.6313	0
TCGA.CM.6677.01	0	11.4144	6.8955	4.9444	12.4776	0.7459	12.8341	8.0538	9.8064	6.2762	10.4704	11.0793	0	-12.6156	0
TCGA.CM.6678.01	0	11.2183	6.5632	3.5165	12.534	0.5213	12.4488	7.595	9.9952	5.2802	11.0603	11.0136	0	-12.1364	1
TCGA.CM.6679.01	0	11.2842	6.528	4.3738	12.3892	0.4799	13.4593	9.5689	10.0698	7.2935	10.3466	10.0602	0	-13.893	0
TCGA.CM.6680.01	0	11.0494	6.6754	5.5792	12.2802	0	13.1553	7.7888	9.9627	7.8796	10.4307	12.0327	0	-12.9993	0
TCGA.D5.5537.01	0	11.0851	6.7147	3.6867	12.2304	0	12.7534	7.75	9.8678	5.3605	10.7969	45.4022	1	-12.618	0
TCGA.D5.5538.01	0	11.0102	4.8296	5.3928	12.3589	3.9383	13.629	7.5792	10.0109	9.2913	10.5547	54.6076	1	-12.8025	0
TCGA.D5.5539.01	0	10.8079	6.9884	4.0851	12.5206	1.7436	13.2741	7.5471	9.7766	7.4841	9.7517	19.5943	0	-13.1558	0
TCGA.D5.5540.01	0	10.9576	5.3799	5.0981	12.2658	0.6922	11.5592	4.714	10.9929	5.7371	11.7326	56.0871	0	-9.79317	1
TCGA.D5.5541.01	0	11.5958	5.7342	4.8267	12.7352	0.7523	13.1524	7.1942	9.9633	7.4807	10.6116	55.9227	0	-12.734	0
TCGA.D5.6529.01	0	10.4919	6.8643	5.7772	12.3559	1.2513	13.808	9.3461	9.8433	7.6491	10.922	20.1861	0	-13.8831	0
TCGA.D5.6530.01	0	11.2582	6.6092	5.4303	12.2525	0.5806	12.0837	6.6454	9.7717	7.5683	10.592	20.4162	0	-11.3991	1
TCGA.D5.6531.01	0	10.9882	6.6793	5.8624	12.7748	0.595	12.7495	8.1041	8.9725	8.1332	11.3691	17.7532	0	-12.5913	0
TCGA.D5.6532.01	0	11.2537	5.2276	2.4313	12.4118	0	11.2492	6.7459	10.6198	4.9688	10.8168	18.2464	0	-10.761	1
TCGA.D5.6533.01	0	11.5453	7.158	4.0841	11.9878	0	12.1367	6.3116	9.7674	5.8119	9.9836	25.4792	0	-11.6011	1
TCGA.D5.6534.01	0	11.6854	6.7754	7.0372	12.1082	6.9626	15.0492	10.3462	8.3371	8.9211	9.1891	43.2653	0	-14.7753	0
TCGA.D5.6535.01	0	11.0048	7.4744	6.0291	12.172	0.5726	12.4074	8.4443	9.9611	5.9056	10.281	15.1231	0	-12.1558	1
TCGA.D5.6536.01	0	10.0007	8.0699	2.1162	12.2892	2.4456	13.3617	7.5615	9.7666	9.507	10.4267	17.8519	0	-13.446	0
TCGA.D5.6537.01	0	10.8427	6.4123	3.648	12.766	0.5133	11.4838	5.6354	10.3067	6.6761	11.5219	4.79995	1	-10.53	1
TCGA.D5.6538.01	0	11.0923	6.4828	1.885	12.1259	2.0505	11.469	7.1356	9.8227	4.9989	10.338	17.1286	0	-11.0251	1
TCGA.D5.6539.01	0	11.2468	6.2191	3.7613	12.2244	0	12.3966	6.6043	10.123	4.2587	10.2049	12.493	0	-11.879	1
TCGA.D5.6540.01	0	10.9872	6.6379	4.1225	12.5349	0.5549	12.8473	7.2214	8.6378	8.6034	10.5505	16.1423	0	-12.8843	0
TCGA.D5.6541.01	0	10.6162	5.7416	4.9164	12.7777	3.4396	13.766	8.2557	10.2904	8.9314	10.7639	15.5834	0	-13.3155	0
TCGA.D5.6898.01	0	11.3718	6.4419	4.9484	12.5959	1.3077	13.1277	8.6627	10.4694	7.1636	10.8519	7.52868	0	-12.8945	0
TCGA.D5.6920.01	0	10.986	6.7435	5.7589	12.5135	0	12.4598	6.708	10.2525	6.9569	10.4115	12.3944	0	-11.867	1
TCGA.D5.6922.01	0	11.0096	6.7785	4.7698	12.656	0.7824	12.9285	9.0631	10.3929	7.5889	10.8471	10.1259	0	-13.013	0
TCGA.D5.6923.01	0	10.7645	7.8985	4.4978	12.5677	0.9866	13.6529	9.8409	9.6544	7.5756	10.4029	12.4273	0	-14.237	0
TCGA.D5.6924.01	0	10.8772	6.8837	5.6614	12.5229	0.7325	13.6238	9.5478	9.3129	7.8816	10.4969	14.3012	0	-14.0259	0
TCGA.D5.6926.01	0	10.99	6.7433	4.3344	12.8353	0.5121	13.7147	9.824	9.7222	8.9308	10.4462	9.041	0	-14.4702	0
TCGA.D5.6927.01	0	11.7627	6.7346	5.7854	12.7778	3.4046	13.3481	8.0862	9.9329	9.2398	10.527	9.43551	0	-12.7172	0
TCGA.D5.6928.01	0	10.8079	7.9073	7.4137	12.6237	1.1876	14.1623	9.1121	8.4469	8.1893	10.5805	11.6382	0	-14.3057	0
TCGA.D5.6929.01	0	11.3818	7.0532	4.1812	12.4481	0.67	13.6422	7.6324	10.4036	7.744	9.7588	13.4136	0	-13.5893	0
TCGA.D5.6930.01	0	11.1102	5.2678	5.0336	12.6421	0.6575	13.5965	8.1551	9.7599	7.2559	11.0031	13.3478	0	-13.4529	0
TCGA.D5.6931.01	0	11.0655	6.7448	4.1186	12.6277	1.265	12.7547	7.2531	9.9116	7.7528	10.8703	11.9999	0	-12.3623	0
TCGA.D5.6932.01	0	11.1645	6.5892	4.2851	12.2707	1.4877	13.4776	8.032	10.2727	7.9316	9.9622	11.3752	0	-13.3575	0
TCGA.D5.7000.01	0	11.0106	7.2913	5.0846	12.5762	0.8352	12.9061	7.759	9.7781	8.144	10.5096	10.2574	0	-12.7326	0
TCGA.DC.4745.01	0	11.27	6.1723	4.803	12.2553	0.5422	12.5371	5.4705	10.6286	4.9163	11.0264	21.008	0	-11.24	1
TCGA.DC.4749.01	0	11.3975	6.1111	4.5022	12.3169	0	11.5704	6.9936	10.0687	5.202	10.9678	25.0518	0	-10.932	1
TCGA.DC.5337.01	0	10.6191	4.8322	4.5507	12.4074	0	12.0263	5.161	11.1359	4.5507	11.0903	26.0381	0	-10.7093	1
TCGA.DC.5869.01	0	11.2233	5.7049	5.1197	12.495	0.5679	12.7444	7.0933	10.3336	4.2728	10.752	31.0024	0	-11.9988	1
TCGA.DC.6154.01	0	11.6783	6.1185	2.3944	12.1665	1.6456	13.0479	8.1972	10.2511	7.114	10.1724	11.9999	0	-13.0315	0
TCGA.DC.6155.01	0	9.9417	6.9479	1.2485	12.0795	0	12.0961	8.9391	10.0784	7.5344	8.983	13.9724	0	-13.1746	0
TCGA.DC.6156.01	0	11.56	7.3985	4.9805	12.0949	3.5247	14.4427	9.5125	9.0725	8.5853	9.9813	31.0024	0	-14.5164	0
TCGA.DC.6157.01	0	11.5615	5.826	4.6997	12.3452	0.5848	12.3156	5.93	10.1817	4.5843	10.2341	51.9775	0	-11.3401	1
TCGA.DC.6158.01	0	10.5372	6.2895	6.297	12.4639	1.4936	13.2336	9.0849	9.3265	7.5893	10.2792	10.9807	1	-13.2967	0
TCGA.DC.6160.01	0	10.3775	8.0593	4.9794	12.3987	0	11.8367	5.3585	9.2144	4.7159	10.7874	44.0214	0	-10.9379	1
TCGA.DC.6681.01	0	11.3156	6.1402	3.3775	12.2756	0.8085	13.2826	9.0084	10.1393	5.3514	10.7814	25.9723	0	-13.3872	0
TCGA.DC.6682.01	0	11.2679	7.1942	4.4133	13.4821	0	11.6628	5.3979	10.2604	3.8798	11.299	25.0518	0	-10.5973	1
TCGA.DC.6683.01	0	11.4217	6.6426	4.467	12.397	0.5993	12.3904	7.7532	10.2447	7.187	10.5229	25.0518	0	-12.1079	1
TCGA.DM.A0X9.01	0	11.1449	6.8818	4.1974	12.8169	0	11.6288	6.4067	10.5632	4.8065	11.4271	119.703	0	-10.7803	1
TCGA.DM.A0XD.01	0	10.8724	8.2235	3.4947	12.644	0.9514	12.3473	7.3735	9.5087	7.7751	11.3369	24.4271	1	-12.1234	1
TCGA.DM.A0XF.01	0	11.3199	6.0532	4.5237	12.5179	1.5565	11.8955	8.5768	10.5241	5.7479	11.537	38.2023	1	-11.3524	1
TCGA.DM.A1D0.01	0	12.6224	8.4142	0.7366	12.7233	0	10.9549	3.9991	10.4013	5.4694	10.2979	130.651	0	-9.96184	1
TCGA.DM.A1D4.01	0	11.2778	8.4049	3.4843	12.3012	0	10.7894	3.812	10.7831	4.0075	10.4242	92.7442	1	-9.25491	1
TCGA.DM.A1D6.01	0	10.0646	7.9113	1.4299	12.47	0.8853	10.2734	5.6231	9.8098	5.1929	10.5915	49.9063	1	-9.72584	1
TCGA.DM.A1D7.01	0	11.1517	8.193	4.0915	12.4635	0	11.6977	5.5561	10.5099	5.0786	10.6837	13.3149	1	-10.7391	1
TCGA.DM.A1D8.01	0	11.5353	7.1199	2.9274	12.3316	0.7318	11.3334	7.0922	10.0397	5.1707	10.4252	12.5916	1	-10.9085	1
TCGA.DM.A1D9.01	0	11.6962	6.439	3.6157	12.8981	0	11.54	6.7002	9.8286	5.2883	10.9949	140.382	0	-11.036	1
TCGA.DM.A1DA.01	0	10.8863	6.0008	2.2684	12.3512	1.8259	11.2387	6.5034	10.1161	6.8079	10.5015	7.49581	1	-10.6567	1
TCGA.DM.A1DB.01	0	11.1739	10.2155	4.1862	12.3859	2.2411	11.4975	3.9389	9.4561	5.1225	10.8695	44.3173	1	-9.76524	1
TCGA.DM.A1HA.01	0	11.0279	8.3543	2.8853	12.6703	0	10.4744	6.2263	7.3212	5.6923	10.4264	131.505	0	-10.4627	1
TCGA.DM.A1HB.01	0	10.7641	6.0852	3.045	12.9429	1.1433	11.9851	7.0917	8.3621	8.1161	10.2574	135.648	0	-12.1404	1
TCGA.DM.A280.01	0	11.2606	4.8005	1.9398	12.4529	2.6102	12.585	7.2362	10.2085	7.1638	10.5538	7.75882	1	-12.1586	1
TCGA.DM.A282.01	0	11.2467	7.6245	2.6139	12.5151	0	12.058	7.9965	10.6379	4.2094	10.5975	139.166	0	-11.9974	1
TCGA.DM.A285.01	0	11.1988	6.4741	1.97	12.4418	1.298	12.8889	10.1065	9.0887	6.7963	10.7399	5.88487	1	-13.7115	0
TCGA.DM.A288.01	0	10.426	7.3575	0	12.1363	0	11.466	6.2698	9.2769	7.9276	9.7771	14.0382	1	-11.8396	1
TCGA.DM.A28A.01	0	10.9097	8.7378	3.104	12.3774	1.1804	12.8299	8.3582	9.2186	7.5152	10.9564	26.4655	1	-13.0059	0
TCGA.DM.A28C.01	0	10.9111	6.4179	1.4053	12.556	0.4979	10.8781	5.236	10.7701	3.0013	10.6534	81.369	1	-9.93805	1
TCGA.DM.A28E.01	0	10.8474	6.0566	2.6755	12.4224	0	9.9905	3.6119	10.2697	3.3826	10.1316	119.933	0	-8.61516	1
TCGA.DM.A28F.01	0	11.0375	7.9707	3.561	12.7313	0	11.5215	5.5757	10.467	6.0555	10.1242	35.9667	1	-10.859	1
TCGA.DM.A28G.01	0	11.2385	7.2043	3.6923	12.4915	0	11.4138	5.4633	10.5986	4.2041	10.9685	60.7884	1	-10.3343	1
TCGA.DM.A28H.01	0	10.7318	8.0479	2.9485	12.7448	0.8404	11.3547	5.9419	10.3822	5.3824	10.9779	117.073	0	-10.5706	1
TCGA.DM.A28K.01	0	10.4628	7.1921	2.6292	12.6616	0.6028	12.0138	4.7789	9.8218	6.4532	10.6583	98.2345	0	-11.2236	1
TCGA.DM.A28M.01	0	10.8928	5.8692	2.8443	12.693	0.4474	11.1987	4.5121	10.0413	4.6647	11.326	95.177	0	-9.96187	1
TCGA.DT.5265.01	0	11.4909	8.0422	3.1802	12.4753	4.9181	14.1848	9.7822	9.4843	9.5719	10.3953	12.6245	0	-14.3102	0
TCGA.DY.A0XA.01	0	10.7024	8.3086	3.1015	12.1855	0	11.6179	6.3104	9.9153	5.6739	10.8341	126.442	0	-11.1248	1
TCGA.DY.A1DC.01	0	11.0042	6.6401	4.2344	12.7967	0.5802	12.7933	8.2097	10.2151	5.7274	10.2826	41.3585	1	-12.7808	0
TCGA.DY.A1DD.01	0	10.8238	6.9911	2.3239	12.1423	0	12.0811	9.4329	9.6336	6.1521	9.9639	57.2377	1	-12.8704	0
TCGA.DY.A1DE.01	0	11.0054	6.4647	5.0386	12.6589	1.5661	12.7418	8.2385	9.7349	7.9113	10.6944	129.27	0	-12.5421	0
TCGA.DY.A1DF.01	0	10.5541	7.4184	1.5096	12.4694	0	12.4127	9.3525	9.2801	6.7151	9.6565	24.1312	1	-13.5422	0
TCGA.DY.A1DG.01	0	11.1117	8.4459	3.1452	12.691	0.5757	11.0752	4.1831	11.1486	5.4157	10.7399	51.4844	1	-9.65012	1
TCGA.DY.A1H8.01	0	10.84	7.7964	2.9955	12.7582	0	10.4718	3.7058	10.0368	5.544	11.3363	32.6133	1	-9.09646	1
TCGA.EF.5830.01	0	11.2071	5.6141	2.9195	12.4862	0.5899	11.2361	6.3181	10.5439	5.014	10.7471	3.48489	0	-10.4931	1
TCGA.EF.5831.01	0	10.9194	6.9072	4.3197	12.7854	0	12.9071	8.288	9.9335	6.7317	10.0058	4.1753	0	-13.1826	0
TCGA.EI.6506.01	0	11.2307	6.9856	4.9956	12.0237	0	12.327	7.6109	9.9318	6.375	9.671	20.5477	0	-12.1688	1
TCGA.EI.6507.01	0	10.702	6.3506	4.9725	12.568	1.8652	13.599	8.5199	8.0371	10.1678	10.9425	19.9559	0	-13.8511	0
TCGA.EI.6508.01	0	11.7684	5.8333	3.7793	12.9018	0	12.016	7.6747	10.4523	4.9963	10.9926	20.9094	0	-11.6781	1
TCGA.EI.6509.01	0	10.8877	6.795	1.9073	12.8589	1.7192	13.7391	8.7927	9.2535	7.3393	10.4215	16.9971	0	-14.3138	0
TCGA.EI.6510.01	0	11.1527	6.1748	4.3958	12.4554	0	11.0266	4.481	9.9685	3.8304	10.8923	18.2793	0	-9.62174	1
TCGA.EI.6511.01	3.6293	11.4481	6.4306	6.1137	12.2322	3.6293	13.267	8.0298	9.9992	7.0719	10.4612	15.8464	0	-11.8561	1
TCGA.EI.6512.01	0	11.3583	6.069	4.9923	12.7529	1.2033	12.0936	7.3863	10.1575	5.9493	10.345	17.6875	0	-11.5392	1
TCGA.EI.6513.01	0	11.1111	6.8906	4.4088	13.2096	0.8307	12.4767	6.8894	8.8838	6.0864	10.6091	16.3395	0	-12.2054	1
TCGA.EI.6514.01	0	11.9312	5.8283	3.3712	12.4385	3.2414	12.9501	8.102	9.8576	4.987	10.0904	16.3067	0	-12.4472	0
TCGA.EI.6881.01	0	11.1927	5.8264	4.7544	12.6138	0	11.9803	5.0359	10.1778	5.8351	9.7041	16.4053	0	-11.0743	1
TCGA.EI.6882.01	1.7168	10.8542	6.769	4.3931	12.7936	0.6524	12.181	5.3176	9.5671	6.2676	10.513	8.6136	0	-11.1036	1
TCGA.EI.6883.01	0	11.4992	6.0295	3.6988	12.6385	1.3775	12.1268	6.4412	10.6242	5.4512	10.4091	11.5067	0	-11.2919	1
TCGA.EI.6884.01	0	11.2009	6.2459	4.6531	12.4986	0.9221	12.8626	8.1868	9.9174	6.4562	10.0142	10.7834	0	-12.7975	0
TCGA.EI.6885.01	0	10.9531	6.4123	6.201	12.9094	2.249	13.5487	8.415	10.0977	7.8973	11.1534	13.6437	0	-13.0536	0
TCGA.EI.6917.01	0	10.5839	7.5803	5.9645	12.8318	4.8253	14.1276	7.3341	9.4615	9.7622	11.2534	17.4573	0	-13.1351	0
TCGA.EI.7002.01	0	11.4244	7.5011	4.3441	12.2506	2.4478	12.5678	8.7163	8.8419	6.4143	10.8049	11.967	0	-12.3774	0
TCGA.EI.7004.01	0	10.4892	6.2742	4.8213	12.5858	2.9867	15.041	10.1819	8.4365	8.6722	10.5168	8.44922	0	-15.6469	0
TCGA.F4.6459.01	0	10.8109	5.6503	3.9564	12.3885	5.6351	13.512	10.4791	10.3547	7.0319	10.2518	8.6136	1	-13.3563	0
TCGA.F4.6460.01	0	11.3145	8.0658	4.0108	12.2532	0.6054	13.2603	9.1921	9.2831	5.1247	9.9799	31.9558	1	-13.6623	0
TCGA.F4.6461.01	0	10.7975	7.2108	3.9528	12.2187	2.8335	13.4594	9.285	9.5831	7.4451	10.2078	11.1122	1	-13.5898	0
TCGA.F4.6463.01	0	10.9509	6.268	3.7004	12.7615	2	13.2609	9.3902	10.5211	6.4263	11.1306	35.7366	0	-13.2677	0
TCGA.F4.6569.01	0	10.9506	5.4647	4.402	12.4621	2.1005	14.852	11.4753	9.9465	9.0387	10.6271	35.7366	0	-15.7368	0
TCGA.F4.6570.01	0	11.2963	7.0373	4.4649	12.1378	1.4631	14.5264	9.4482	8.756	9.3182	10.1397	6.18075	1	-15.1198	0
TCGA.F4.6703.01	0	10.1742	8.0686	7.0166	12.477	7.8558	14.8888	10.2673	8.5076	10.0954	9.7909	47.868	0	-14.5775	0
TCGA.F4.6704.01	0	10.8177	6.6528	4.6356	12.3438	1.6753	14.3564	10.4959	9.524	7.2226	10.2923	1.54519	0	-15.0013	0
TCGA.F4.6805.01	0	11.0592	5.5455	5.3727	12.5546	2.9521	13.8492	10.0222	9.5531	8.922	10.9252	34.4215	0	-13.9576	0
TCGA.F4.6806.01	0	11.3582	5.6408	3.6307	11.9248	0	12.2897	7.7187	10.067	5.6016	10.4875	41.4242	0	-12.085	1
TCGA.F4.6807.01	0	11.4125	5.9424	5.4736	12.5132	4.2938	13.938	9.4715	9.9386	6.3787	10.0866	43.0351	0	-13.5494	0
TCGA.F4.6808.01	0	11.2553	5.5235	1.752	12.4364	0.6709	11.7136	6.4404	10.1736	5.1672	10.5996	33.6654	0	-11.2644	1
TCGA.F4.6809.01	0	11.1965	6.3665	4.0961	12.0755	10.2239	14.1162	9.4251	10.3678	6.9128	10.0135	13.2492	1	-12.7875	0
TCGA.F4.6854.01	0	11.2407	6.1229	3.8632	12.4709	2.2698	12.8575	7.8169	9.733	6.3323	10.7648	0.526022	0	-12.4145	0
TCGA.F4.6855.01	0	11.2703	6.0256	3.4354	12.6032	4.8973	14.4215	9.8979	9.503	7.7263	10.6656	47.4077	0	-14.4254	0
TCGA.F4.6856.01	0	11.2963	3.9705	4.0335	12.5641	0	12.08	6.9046	10.0657	5.758	10.7355	35.3092	0	-11.6151	1
TCGA.F5.6464.01	0	10.7743	5.5932	5.8182	11.9313	2.3473	14.5031	10.5052	8.6119	8.8871	9.4299	9.96153	1	-15.213	0
TCGA.F5.6465.01	0	11.0635	6.2273	5.7728	12.3379	5.7023	13.4368	9.1962	10.1991	6.3088	10.426	49.5118	0	-12.545	0
TCGA.F5.6571.01	0.4869	11.619	6.1629	6.1302	12.4422	0.4869	13.2345	9.1452	9.1826	6.7466	9.5617	42.3447	0	-13.4494	0
TCGA.F5.6702.01	0	10.9125	5.9849	5.4444	12.3125	1.616	14.8145	11.7969	8.9998	8.2798	9.6421	14.8601	0	-16.022	0
TCGA.F5.6811.01	0	11.2115	6.1971	5.1029	12.2244	0.5557	13.5485	10.0698	9.368	6.8479	10.2218	32.1859	0	-14.1113	0
TCGA.F5.6812.01	0	11.7633	6.3968	5.1176	12.6814	2.9352	13.8021	9.6739	9.376	6.4887	9.4851	36.4928	0	-13.9683	0
TCGA.F5.6813.01	0	11.3973	6.0863	4.695	12.7737	3.905	13.3077	8.8322	9.4744	6.2994	10.3451	19.6601	1	-12.9353	0
TCGA.F5.6814.01	0	11.533	6.5476	4.7697	13.5601	0.7742	12.4799	6.9192	9.9409	6.5109	10.5881	37.1832	0	-12.0439	1
TCGA.F5.6861.01	0	11.1014	5.6445	3.8984	12.6041	0.4127	12.1026	7.6983	10.2977	6.7098	10.9344	38.1366	0	-11.8425	1
TCGA.F5.6863.01	0	11.0851	5.2961	1.8489	12.6779	0	12.5231	8.7876	9.0599	4.7952	10.2917	11.8684	1	-13.1979	0
TCGA.F5.6864.01	0	11.4	7.4653	3.7539	12.3135	1.33	13.9643	9.3132	9.9252	7.6418	10.0223	12.4601	0	-14.3732	0
TCGA.G4.6293.01	0	11.2194	7.4936	5.509	12.4041	0	12.4547	6.0375	10.0205	5.3493	9.9394	133.182	0	-11.6986	1
TCGA.G4.6294.01	0	11.3553	7.8131	3.6538	12.1538	0.5493	11.4042	5.1971	10.0599	3.9417	9.9431	28.2079	1	-10.3647	1
TCGA.G4.6295.01	0	11.2616	6.547	6.427	12.5563	0	12.0591	6.5292	9.9695	5.0894	11.1223	8.35059	0	-11.0717	1
TCGA.G4.6297.01	0	10.9283	7.2714	5.5552	12.1749	0.97	13.9377	10.1211	9.6206	8.351	9.6875	82.3881	0	-14.5818	0
TCGA.G4.6298.01	0	10.9373	7.9027	2.118	11.8525	0	12.4815	7.6015	9.0175	6.5285	10.7354	23.5066	1	-12.6889	0
TCGA.G4.6299.01	0	11.3637	6.4477	5.0575	12.6215	0	13.5853	9.3549	8.5938	7.8502	10.0092	74.5636	0	-14.3119	0
TCGA.G4.6302.01	0	10.5664	6.3524	3.9029	11.9123	1.6931	14.8932	11.4627	8.3236	8.5618	10.0615	67.2979	1	-16.2254	0
TCGA.G4.6303.01	0	11.0788	6.4902	4.5034	12.2213	0.4266	12.6842	8.4792	9.6625	6.4321	10.0675	65.8513	1	-12.8081	0
TCGA.G4.6304.01	0	11.2626	7.3832	2.4241	12.6492	0.9057	11.2575	4.3983	10.3076	6.8615	11.2951	53.6213	0	-10.0228	1
TCGA.G4.6306.01	0	11.1285	6.509	4.0428	12.2771	0	10.1008	3.4399	9.8686	4.5983	9.9953	44.679	0	-8.59939	1
TCGA.G4.6307.01	0	11.5943	7.2105	2.5369	12.4473	0	11.2135	5.3337	11.3466	4.537	11.3479	55.035	0	-10.0269	1
TCGA.G4.6309.01	0	11.4695	6.8217	5.0317	13.0757	0	11.4825	6.1769	10.21	6.0836	11.0636	85.4785	0	-10.6465	1
TCGA.G4.6311.01	0	10.5944	7.2389	4.5583	12.3358	0	13.4819	8.7203	9.6201	8.804	10.2012	39.4187	0	-13.9806	0
TCGA.G4.6315.01	0	10.986	6.1271	2.0303	12.5909	0	11.3047	5.229	10.1899	3.2057	10.4098	61.9062	0	-10.5333	1
TCGA.G4.6317.01	0	10.6176	6.6807	1.6711	12.0857	0	10.3183	6.0561	10.5969	4.2905	10.8094	35.9996	0	-9.67787	1
TCGA.G4.6320.01	0	11.3792	7.4074	2.9361	12.4983	0	11.2246	4.5472	10.1136	5.124	10.6337	26.4326	0	-10.15	1
TCGA.G4.6321.01	0	12.0011	5.7469	4.2813	11.4456	1.862	11.499	6.4479	10.0475	6.2118	9.36	22.0929	0	-10.5645	1
TCGA.G4.6322.01	0	11.3703	9.2322	4.6097	12.3243	0	12.4899	6.0964	9.9372	5.4659	10.3251	26.0381	0	-11.8104	1
TCGA.G4.6323.01	0	11.4768	7.3125	5.2403	12.3411	0	11.6224	5.3494	10.5105	4.6289	10.7437	13.7752	0	-10.3373	1
TCGA.G4.6586.01	0	10.8906	7.7139	4.3917	12.1468	0	11.5323	4.5042	9.9487	8.006	10.1853	35.8023	0	-10.536	1
TCGA.G4.6588.01	0	10.9549	7.1115	4.7834	13.0478	0.5857	12.7007	7.897	9.3037	8.2477	10.8721	26.1696	0	-12.7328	0
TCGA.G4.6626.01	0	10.8575	9.0451	3.08	12.7172	0.9086	11.3407	6.1622	10.5589	5.1909	11.2746	46.7502	1	-10.485	1
TCGA.G4.6627.01	0	11.0417	6.6234	6.1462	11.9843	2.9401	13.5219	8.8631	9.6693	7.3733	10.3863	74.7937	0	-13.0812	0
TCGA.G4.6628.01	0	11.0692	5.9732	6.9167	12.7247	2.4752	13.2598	7.0979	9.7059	7.5859	10.8891	79.6923	0	-12.265	0
TCGA.G5.6641.01	0	11.2193	6.9008	1.798	12.4738	0.8685	10.2636	4.5673	10.268	4.9607	10.6639	26.4326	0	-9.11761	1
TCGA.NH.A50T.01	0	10.6486	8.0069	2.8644	12.8844	0	11.4669	5.6019	9.8665	5.2229	10.9922	18.1806	0	-10.8496	1
TCGA.NH.A50U.01	0	11.0847	6.6587	0.9745	12.3742	1.3831	12.5665	7.4931	10.1905	7.7816	10.9346	10.9807	1	-12.558	0
TCGA.NH.A50V.01	0	10.9615	6.704	5.9336	12.2847	0	12.7552	8.4747	9.8729	7.3406	10.3189	19.3313	0	-12.7506	0
TCGA.NH.A5IV.01	0	10.2359	6.6755	4.7935	12.2682	0.8369	12.9821	6.3008	9.6264	8.239	11.1639	19.3313	0	-12.3449	0
TCGA.NH.A6GA.01	0	11.5514	9.1043	4.4748	12.009	1.2585	12.5221	7.291	9.0254	5.8341	10.7106	9.92866	1	-12.0161	1
TCGA.NH.A6GB.01	0	10.5738	7.6652	4.9947	12.3941	0	11.859	6.9094	9.0758	7.4009	10.2718	15.6491	0	-11.6765	1
TCGA.NH.A6GC.01	0	10.885	8.7255	3.5836	11.8204	0	13.1567	10.3426	9.4981	6.2397	9.8894	12.7889	0	-14.0986	0
TCGA.NH.A8F7.01	0	11.2665	6.4934	1.519	12.3437	0.5524	10.6817	6.1204	9.9354	6.1866	10.5807	17.8519	0	-10.2296	1
TCGA.NH.A8F8.01	0	11.0139	8.5592	4.0144	11.9377	0	12.8817	8.2935	8.9417	8.3266	9.8182	16.7998	1	-13.3587	0
TCGA.QG.A5YV.01	0	11.4415	6.6911	3.1492	12.7675	0	11.2207	6.0431	10.3069	5.2328	10.67	42.7721	0	-10.5622	1
TCGA.QG.A5YW.01	0	11.1741	9.2205	5.6126	12.3561	0.4848	12.4058	6.6214	9.0816	6.0811	10.2451	29.4572	0	-11.8648	1
TCGA.QG.A5YX.01	0	11.342	7.1472	4.4507	12.4662	0	11.1452	5.4716	10.6246	4.6982	10.3389	32.975	0	-10.0808	1
TCGA.QG.A5Z1.01	0	11.3224	6.7999	3.1276	12.0826	0	12.5572	8.9522	10.6491	6.4509	9.8607	8.41635	1	-12.9258	0
TCGA.QG.A5Z2.01	0	11.5301	7.9108	5.9467	12.5121	0.4252	11.1484	3.6617	9.6582	4.7939	10.564	31.2983	0	-9.36382	1
TCGA.QL.A97D.01	0	11.037	8.5088	6.0689	12.4035	0.5582	11.8764	5.0497	10.2501	4.5937	10.6128	21.8957	0	-10.4312	1
TCGA.RU.A8FL.01	0	10.3375	8.6496	1.8972	12.8365	0	10.1339	2.0631	9.8457	4.5946	9.8634	38.6955	0	-8.7427	1
TCGA.SS.A7HO.01	0	11.5088	5.803	2.1639	12.5212	0.5213	11.7676	4.8063	10.2597	5.6981	10.5994	60.1308	0	-10.8052	1
TCGA.T9.A92H.01	0	11.0585	6.8225	3.9749	12.3254	0	11.0439	5.8102	10.4549	4.317	10.6218	11.9012	0	-10.0973	1
TCGA.WS.AB45.01	0	9.8863	7.7503	4.7628	11.5905	1.142	15.4557	10.8913	8.1323	10.7924	9.49	70.0266	0	-16.9296	0

## Sheet: GSE17536
sample	PRG3	PAK1	LTB4R	ICOS	SFPQ	LEP	VIM	SSC5D	CASP6	SLC11A1	UNG	OS	OS_IND	riskscore	medianB
GSM437117	7.54225	7.54848	6.8402	6.96045	9.18525	6.19933	8.98426	8.15522	9.38534	6.77497	9.81817	118.58	0	-6.42472	0
GSM437118	7.51655	7.14142	7.22324	7.41095	8.97635	6.1313	8.66595	7.80512	8.57355	6.81567	9.70349	55.33	0	-6.10585	1
GSM437119	7.45906	7.57461	6.89028	6.90714	8.6051	6.04876	10.1415	8.2648	9.20605	6.78391	8.6905	134.86	1	-7.87954	0
GSM437120	7.32353	7.89308	7.04745	6.58276	9.61329	6.1465	9.85048	7.81314	9.63006	6.56249	9.5306	127.29	0	-7.36338	0
GSM437121	7.43175	7.61537	6.97203	6.84503	9.08735	6.23531	8.75119	7.8366	9.56064	6.69291	9.92795	120.62	0	-6.03324	1
GSM437122	7.40301	8.15259	6.80314	6.71062	9.16446	6.09072	8.85418	8.01648	9.97154	6.41951	9.79771	106.94	0	-6.14212	1
GSM437123	7.50788	7.91422	7.22327	6.86025	9.27241	6.28051	9.24631	7.73769	8.94979	6.43321	9.27509	11.7	1	-6.71436	0
GSM437124	7.6294	7.62328	7.30594	6.827	8.77631	6.29269	8.91936	8.22	8.69408	6.78912	9.66305	28.79	1	-6.43969	0
GSM437125	7.45947	7.76671	6.94086	6.72395	8.86242	5.81872	9.15438	7.57526	9.03573	6.82236	9.69757	26.82	1	-6.55167	0
GSM437126	7.48708	7.73276	6.98716	6.94023	9.33739	6.27727	8.23098	7.86652	9.43572	6.62788	9.90925	52.5	1	-5.51305	1
GSM437127	7.54767	7.58873	7.00326	6.75493	9.09066	6.25953	8.79717	7.82712	9.10202	6.77849	9.44957	24.03	1	-6.24716	0
GSM437128	7.38785	7.81522	6.86461	6.69397	9.12075	5.95892	8.44489	7.63744	9.65406	6.52621	9.93402	88.99	0	-5.68532	1
GSM437129	7.49786	8.30875	6.84417	6.64694	9.25613	6.0629	8.4763	7.49421	10.0281	6.54222	9.71894	102.44	0	-5.60034	1
GSM437130	7.53702	7.66955	6.94779	6.78089	8.99509	6.41363	9.37043	8.05421	9.73826	6.78641	9.78115	33.73	1	-6.69822	0
GSM437131	7.5752	7.68568	6.98032	6.78221	8.87324	6.09559	8.56576	8.22404	9.24395	6.75004	8.94265	85.28	0	-6.17599	1
GSM437132	7.29118	7.78052	6.7991	6.51027	9.16971	5.76893	8.41176	7.71532	10.2152	6.48269	10.0301	26.53	0	-5.64691	1
GSM437133	7.69817	7.17703	7.18606	7.10832	9.1192	6.12961	8.88513	8.32343	8.68958	6.98494	10.0722	37.31	1	-6.44642	0
GSM437134	7.9758	7.54244	7.3666	6.71999	8.65957	6.60548	8.36206	8.59673	8.4647	6.96277	9.0953	86.43	0	-6.02739	1
GSM437135	7.59833	7.45146	7.09573	6.85505	9.20677	6.2782	9.35791	8.25222	8.90741	7.00404	9.61538	55.92	0	-6.98509	0
GSM437136	7.50375	7.67023	6.8695	6.78644	9.14948	6.21095	8.69649	7.74668	8.79137	6.51811	9.41263	70.65	0	-6.16857	1
GSM437137	7.54252	7.87038	7.13326	6.76603	9.13921	6.19576	8.66488	8.09449	9.3217	6.56544	9.36666	76.04	0	-6.14675	1
GSM437138	7.52696	7.67497	7.17379	6.81567	9.16467	6.016	8.83714	8.18583	9.18409	6.74953	9.68324	79.13	0	-6.37793	0
GSM437139	7.53608	7.95976	6.91739	6.48938	8.86055	6.09445	8.87313	7.83955	10.073	6.51369	9.44828	83.99	0	-6.15344	1
GSM437140	7.48358	7.34746	7.16992	7.11021	9.04852	6.34915	8.13759	8.1574	9.77461	6.67384	9.39586	80.25	0	-5.5136	1
GSM437141	7.37841	8.01136	6.8675	7.22616	9.08018	6.30402	8.48144	7.82505	9.49224	6.46573	10.14	40.6	0	-5.59922	1
GSM437142	7.50288	7.77356	7.08878	6.91719	8.95	6.52995	8.61904	8.01221	9.02007	6.83338	10.2464	95.37	0	-5.86808	1
GSM437143	7.6873	7.75476	7.12942	7.31653	9.33362	6.35833	8.14574	8.00578	9.56657	6.58498	10.3005	31.06	1	-5.2683	1
GSM437144	7.48178	7.55091	6.77003	7.12135	8.88218	6.0856	9.09333	8.50001	9.21535	6.70036	9.28476	37.31	1	-6.72891	0
GSM437145	7.49813	7.60349	7.00341	7.25119	9.05928	6.36172	8.908	8.45117	8.39294	6.87303	9.67272	22.02	1	-6.53764	0
GSM437146	7.64672	7.0963	6.96077	6.93211	9.12261	6.25844	8.13576	7.71652	9.5888	6.53846	9.30815	63.25	0	-5.47394	1
GSM437147	7.52767	7.63567	7.00928	7.35949	9.0753	6.44488	8.47894	8.12199	8.90561	6.74536	9.88279	34.09	0	-5.8221	1
GSM437148	7.63289	7.63125	6.86941	7.44842	9.24103	6.46601	8.59925	8.42405	9.45489	6.73446	9.94567	52.14	0	-5.93331	1
GSM437149	7.44471	7.71993	6.88795	7.06641	9.1458	6.2124	9.14765	7.77478	9.11178	6.84586	9.51064	66.04	0	-6.56283	0
GSM437150	7.68863	7.33846	7.1162	7.05038	8.84463	6.49319	8.46215	8.06457	8.89728	6.83603	8.42303	59.96	0	-6.09122	1
GSM437151	7.30599	7.58002	6.9671	7.16713	8.87964	6.25511	8.41466	8.06726	9.28397	6.52588	9.04804	47.86	0	-5.89645	1
GSM437152	7.57253	7.73836	7.11649	7.55264	8.88488	6.28443	8.72209	8.21978	8.81286	6.71812	8.84712	58.45	0	-6.28074	0
GSM437153	7.62899	7.59705	7.47682	7.20062	8.92829	6.73703	7.90268	8.00055	8.73668	6.8206	9.32144	45.99	0	-5.26283	1
GSM437154	7.45569	7.6517	7.03992	6.81397	8.93952	6.22931	8.50174	8.02234	9.36474	6.65103	8.92917	60.42	0	-6.02834	1
GSM437155	7.48857	7.36273	6.97676	7.46554	8.98667	6.11303	8.82217	7.92519	9.01253	6.57792	9.42444	37.67	0	-6.25307	0
GSM437156	7.56543	7.52935	7.23851	7.35318	8.99814	6.48592	8.75852	7.76211	8.8733	6.7395	9.09526	15.71	0	-6.15825	1
GSM437157	7.22709	7.56349	7.08334	6.97889	9.09706	6.2768	10.3941	7.79877	9.85349	6.92112	9.18644	39.25	0	-7.87301	0
GSM437158	7.57955	7.29676	7.0139	6.62273	9.09276	5.8046	8.40938	8.04006	9.69058	6.69713	10.0012	49.87	0	-5.82327	1
GSM437159	7.56785	7.84744	7.03441	6.89579	9.16014	6.07582	9.04337	7.58273	9.27026	6.61806	9.39515	25.24	0	-6.40158	0
GSM437160	7.53386	7.54878	7.02321	6.59316	9.34312	6.31001	7.99746	7.79157	9.3398	6.63513	10.407	44.97	0	-5.21955	1
GSM437161	7.56713	7.53876	6.91237	8.21798	9.11724	5.95669	9.51133	7.77427	9.33923	6.75959	9.10984	35.9	0	-6.8661	0
GSM437162	7.5519	7.80878	6.90108	6.99365	9.02484	6.11729	8.7364	7.83529	9.24298	6.5269	9.17693	26.66	0	-6.15946	1
GSM437163	7.69702	7.69176	7.27215	7.02912	8.77345	6.43119	8.61724	8.14075	9.30157	6.75068	8.90805	36.78	0	-6.07776	1
GSM437164	7.5239	7.7513	6.84087	6.23664	9.05784	6.20699	8.3736	8.14301	9.44497	6.53164	9.38438	41.52	0	-5.90193	1
GSM437165	7.60054	7.82571	6.99511	6.54961	9.28303	6.36729	8.2183	7.94985	9.42674	6.62928	9.35137	22.22	0	-5.64111	1
GSM437166	7.59215	7.75867	6.78119	6.84567	9.17159	6.32818	8.74205	7.88174	9.23014	6.87629	9.68093	33.2	0	-6.10643	1
GSM437167	7.46813	7.90745	6.89202	6.97528	9.52178	6.4442	8.73125	7.71783	9.51905	6.72163	10.0537	39.68	0	-5.93532	1
GSM437168	7.63683	8.0285	7.02583	7.1155	8.99323	6.21614	8.37879	8.17818	10.2036	6.7605	9.75677	25.61	0	-5.5584	1
GSM437169	7.76218	7.93431	7.17231	6.66381	8.57125	6.44722	8.55166	8.12921	9.76868	6.69936	8.41052	83.99	0	-6.00725	1
GSM437170	7.57169	7.91602	6.87575	6.56281	9.00448	6.28085	8.60783	8.06344	9.7194	6.56016	9.25011	15.05	0	-6.01778	1
GSM437171	7.40458	7.88768	6.92683	7.34919	9.36522	6.04642	9.07015	7.93278	9.01926	6.72112	10.1371	8.38	0	-6.425	0
GSM437172	7.64201	7.81957	6.87442	6.85413	9.36102	6.31462	8.54642	7.78398	9.77927	6.5196	9.14202	18.18	0	-5.88832	1
GSM437173	7.60241	7.41862	6.9744	6.91718	9.08835	6.51977	9.2502	8.35712	9.28141	6.7114	9.59188	27.15	1	-6.76298	0
GSM437174	7.62025	7.73887	6.93683	6.75179	8.97968	6.50497	9.23474	8.39155	8.75236	6.69207	9.56455	24.26	1	-6.81739	0
GSM437175	7.44855	7.60632	7.1157	7.50976	8.93549	6.11299	9.24613	8.31113	9.08197	6.85916	9.49875	105.17	0	-6.77176	0
GSM437176	7.42015	8.51031	6.77648	6.99705	8.94242	6.1467	8.90457	7.79063	9.04722	6.7456	9.50154	11.76	1	-6.22582	0
GSM437177	7.53273	8.03488	6.97286	6.72535	9.14351	6.04156	9.10477	7.70594	9.74634	6.57833	10.173	70.45	1	-6.2832	0
GSM437178	7.6575	7.61676	6.96612	7.46498	9.19422	6.2147	9.21635	8.25229	9.57271	6.64688	9.55412	95.07	0	-6.61901	0
GSM437179	7.77644	7.83308	7.0941	6.61022	9.0968	6.2678	8.48335	7.99753	9.58788	6.56286	9.37234	112.33	0	-5.85695	1
GSM437180	7.37199	7.69493	6.98225	6.78047	8.89547	6.22175	9.44895	8.00189	9.05163	6.93849	9.18618	27.51	1	-7.03965	0
GSM437181	7.47112	7.16682	7.07145	7.36162	9.14591	6.15706	9.8504	8.35198	9.06848	6.60933	9.39685	45.92	1	-7.51695	0
GSM437182	7.60242	7.99402	7.05319	6.48097	9.02747	6.09088	9.26272	7.81722	9.03114	6.66815	9.49858	54.04	1	-6.73769	0
GSM437183	7.43269	7.69226	6.92864	6.98005	9.3612	5.9714	8.60155	7.72783	9.49031	6.60147	9.97252	103.98	0	-5.90284	1
GSM437184	7.53386	8.26809	7.30281	6.59206	9.11737	6.06334	8.78772	7.79957	8.85545	6.72554	9.80856	6.11	1	-6.18852	0
GSM437185	7.7191	7.85348	6.95462	6.94004	8.95077	6.35415	8.24132	8.03192	8.95738	6.58324	9.25545	99.51	0	-5.65708	1
GSM437186	7.4921	7.84429	6.8499	6.76327	9.14578	6.39771	8.4728	8.01955	9.67907	6.50829	10.0393	20.44	1	-5.70155	1
GSM437187	7.4714	7.57068	7.12452	6.92948	8.913	6.11751	9.10475	7.96652	9.72281	6.7663	9.61503	76.6	1	-6.46713	0
GSM437188	7.57759	7.6934	7.07407	6.82592	8.89371	6.2323	8.7365	8.16606	9.40891	6.75777	8.86876	10.02	1	-6.29923	0
GSM437189	7.4815	7.46046	7.11418	6.48874	8.83216	6.342	9.02824	8.11959	9.57098	6.93256	9.27787	41.45	1	-6.55198	0
GSM437190	7.55901	7.1178	6.8929	6.65136	9.35244	6.21357	9.04901	8.05978	9.52274	6.79976	9.60477	96.26	0	-6.597	0
GSM437191	7.5565	7.67572	7.13003	6.97292	8.75841	6.23219	8.99092	8.01676	9.72468	6.62266	9.41343	85.61	0	-6.32011	0
GSM437192	7.46803	7.81546	6.97696	7.01289	9.09576	5.98754	8.90406	8.39607	9.98574	6.70775	9.50046	78.87	0	-6.3755	0
GSM437193	7.36844	7.82025	7.21924	7.0899	9.28266	5.95773	8.8705	7.6419	9.5918	6.50234	10.2372	22.25	1	-6.05846	1
GSM437194	7.64586	7.87431	6.84354	6.63002	8.9737	6.13077	8.43745	8.05689	9.96577	6.56037	9.78681	74.53	0	-5.6981	1
GSM437195	7.53386	7.85461	6.83918	6.82681	8.77305	6.20397	9.20658	7.91466	9.81303	6.5474	9.57916	59.07	1	-6.47444	0
GSM437196	7.68902	7.40005	6.92364	7.1855	9.0991	6.32969	8.75739	8.05067	9.34056	6.72157	9.86798	47.8	1	-6.07705	1
GSM437197	7.62246	7.49598	7.11947	6.71853	8.77944	6.44646	8.81088	8.32887	8.3004	6.77714	9.41214	5.68	1	-6.47071	0
GSM437198	7.41661	7.43847	7.01781	7.49058	8.97033	6.24235	9.17523	8.23095	9.38274	6.51777	9.80464	79.39	0	-6.55171	0
GSM437199	7.44249	7.99751	7.00926	6.93148	9.1216	6.41443	9.0968	8.34325	8.80252	6.79537	7.95449	74.07	0	-6.98419	0
GSM437200	7.47351	7.86336	6.77816	6.82518	9.0378	6.0572	9.1968	8.15536	9.05599	6.7001	9.72521	50.76	1	-6.71146	0
GSM437201	7.30107	7.19778	6.93952	7.10121	8.52652	6.147	9.62148	8.16929	8.73365	7.05671	8.91298	67.82	1	-7.3559	0
GSM437202	7.5268	7.50991	6.90649	7.05461	9.07657	6.14771	8.97653	8.16504	9.16756	6.70281	9.57128	70.84	0	-6.48473	0
GSM437203	7.49181	7.66854	7.12211	7.65839	9.10604	6.40582	8.64505	8.21118	9.6774	6.93452	10.0433	50.59	0	-5.85222	1
GSM437204	7.33298	7.07773	6.95786	6.41518	8.62474	5.8829	10.9798	8.34863	8.27669	6.40354	7.86851	34.58	1	-9.24787	0
GSM437205	7.64848	7.80469	7.2352	7.1171	8.65553	6.57075	8.62772	8.55404	9.92978	6.66	8.66468	38.72	1	-6.09417	1
GSM437206	7.65184	7.95938	6.93311	6.83714	9.08566	6.31013	8.44173	8.06394	9.89282	6.5898	9.79318	54.9	1	-5.66396	1
GSM437207	7.60647	8.25106	7.07336	7.20033	9.23034	5.99993	8.95759	7.99857	10.0872	6.89615	9.88397	67.92	0	-6.15931	1
GSM437208	7.48556	7.56019	7.001	6.77299	8.73842	6.46795	8.38492	8.4196	9.59781	6.58758	9.6796	58.45	0	-5.77262	1
GSM437209	7.41023	7.42238	6.99639	7.62639	8.99629	6.39037	8.88741	8.01228	8.18233	6.76488	9.05309	59.34	0	-6.49769	0
GSM437210	7.67411	7.58816	6.92216	7.18914	9.05034	6.01202	8.88501	8.09034	9.12542	6.92093	9.62754	54.54	0	-6.34708	0
GSM437211	7.34218	7.72206	6.87948	7.14603	9.15132	6.15704	8.91741	7.7594	9.36928	6.55976	9.49795	19.03	1	-6.27457	0
GSM437212	7.43219	7.46103	7.04294	7.22919	8.98355	6.12109	8.59148	7.76114	9.034	6.77791	9.60332	26.26	1	-5.96283	1
GSM437213	7.22294	7.38187	6.9047	7.03581	8.96693	6.23134	8.35132	7.87697	9.51838	6.57547	9.73099	52.86	0	-5.67167	1
GSM437214	7.71659	7.83515	7.06227	7.161	8.89742	6.28114	9.06764	8.0787	9.99126	6.60118	8.76429	32.05	1	-6.45095	0
GSM437215	7.87015	7.71385	7.35232	6.73663	8.72599	6.50474	8.48632	7.99515	9.01176	6.87936	9.10712	55.95	0	-5.90554	1
GSM437216	7.56936	8.01453	7.01571	6.64755	9.30766	5.9418	8.83155	7.21232	9.65367	6.34736	9.46449	56.67	0	-6.04109	1
GSM437217	7.41372	7.67335	6.84322	7.06792	9.36179	5.87338	9.06205	7.65515	10.1324	6.54213	9.8359	50.43	0	-6.29608	0
GSM437218	7.53386	7.66447	6.93321	6.68553	9.01646	6.2323	8.41572	7.969	9.43658	6.57403	9.63112	4.24	1	-5.78388	1
GSM437219	7.59366	7.732	6.74759	6.95913	9.16598	6.41566	8.30715	7.79343	9.18005	6.40903	9.48853	49.11	0	-5.61156	1
GSM437220	7.45221	7.6256	6.9427	7.27119	9.28703	6.16986	8.59111	7.75943	8.95316	6.57683	9.80437	49.57	0	-5.93519	1
GSM437221	7.33066	7.83344	7.04323	6.82535	8.95401	6.05797	8.80246	8.02152	10.0138	6.73832	9.27755	50.49	0	-6.20649	0
GSM437222	7.53871	8.23987	6.70565	6.90332	8.93291	6.18345	9.25905	7.83222	9.77582	6.74782	8.99386	63.05	0	-6.61271	0
GSM437223	7.41748	7.4863	6.99723	7.2331	9.01679	6.44592	9.22122	8.01064	8.69199	6.9759	9.698	49.24	1	-6.69251	0
GSM437224	7.37104	7.8771	6.88606	7.23766	9.05834	6.03371	8.99301	7.94921	8.92561	6.65991	9.67921	0.92	0	-6.42589	0
GSM437225	7.73886	7.59384	6.96908	7.61819	9.59832	6.22773	9.00925	7.59622	9.49622	6.71747	9.73789	31.36	0	-6.21486	0
GSM437226	7.68406	7.39848	6.76352	7.64564	8.5427	7.47947	9.52552	7.82302	8.55766	6.7161	8.55375	40.3	0	-6.84225	0
GSM437227	7.4862	7.55079	6.9779	6.61961	9.02581	6.37931	9.03333	7.9947	9.5048	6.69552	9.00653	116.64	0	-6.56413	0
GSM437228	7.46455	7.92154	6.73786	6.51626	8.85226	6.01051	8.61525	7.76428	9.94221	6.54097	9.41767	31.92	0	-5.91021	1
GSM437229	7.5765	8.09688	7.04412	7.20301	8.91316	6.13112	8.6463	7.76087	9.59977	6.79149	8.43204	19.98	0	-6.0656	1
GSM437230	7.54039	7.5503	7.25809	6.09922	8.88213	6.33989	8.16122	7.40701	9.37744	6.39417	9.18684	24.62	0	-5.4905	1
GSM437231	7.69383	7.80821	6.85668	6.75019	8.83214	6.11074	8.99946	7.93935	9.54361	6.68249	9.3972	18.54	1	-6.37039	0

## Sheet: GSE17537
sample	PRG3	PAK1	LTB4R	ICOS	SFPQ	LEP	VIM	SSC5D	CASP6	SLC11A1	UNG	OS	OS_IND	riskscore	medianB
GSM437270	7.34021	7.03897	7.02712	6.36422	8.57721	5.82476	10.1821	7.70459	7.59725	7.09072	8.97133	54.0493	0	-8.15897	0
GSM437271	7.2009	7.85549	6.63223	5.82035	8.93699	5.15836	8.00429	7.36735	8.56839	6.70518	9.66573	63.9123	0	-5.63322	1
GSM437272	7.33505	6.82968	7.27055	5.84467	8.57912	5.53121	8.3558	7.49819	7.26173	6.85453	7.74474	46.2904	1	-6.60888	0
GSM437273	7.24031	7.40721	6.55243	5.88697	9.0093	5.58234	7.6328	7.39872	8.99557	6.44418	9.54692	60.0329	0	-5.1601	1
GSM437274	7.3237	7.2121	6.56374	5.83714	8.90402	5.28717	7.87648	7.7631	8.80944	6.53643	8.75367	48.263	1	-5.77034	0
GSM437275	7.38676	7.7831	6.48926	5.74612	8.96363	5.58025	7.36883	7.55083	8.73738	6.59844	9.55699	60.0329	0	-4.92815	1
GSM437276	7.08442	7.3538	6.71037	6.17847	8.60934	5.48765	8.60334	8.04179	8.9522	6.77006	8.84111	60.5589	0	-6.48106	0
GSM437277	7.16371	7.6893	6.60285	5.8586	8.91366	5.22829	7.79809	7.20247	9.38588	6.34534	9.2983	57.074	0	-5.28975	1
GSM437278	7.22994	7.27722	6.83139	6.41652	8.6137	5.67295	8.93454	8.05609	8.43139	6.84966	8.17854	55.8575	0	-6.97547	0
GSM437279	7.07446	7.39975	6.60114	5.89349	8.76315	5.9056	8.10402	7.62095	8.18281	6.5718	9.10222	64.8658	0	-5.87352	0
GSM437280	7.19104	7.32268	6.69573	5.84837	8.62312	5.77547	8.60617	7.7021	9.13393	6.888	9.31853	54.7397	0	-6.25102	0
GSM437281	7.483	7.32968	6.8398	5.62676	8.62147	5.58234	7.7673	7.56317	8.70852	6.6155	8.32252	57.9616	0	-5.60169	1
GSM437282	7.22239	7.15947	6.46383	5.63119	8.53788	5.63008	7.88043	7.50879	8.75684	6.37711	8.65413	57.2384	0	-5.6458	1
GSM437283	7.43772	7.38802	6.44547	5.35905	8.33697	5.71622	7.94735	7.70325	8.8783	6.56676	7.85174	59.7699	0	-5.86171	0
GSM437284	7.17329	7.16589	6.4527	6.22851	8.95273	5.5665	8.35718	7.30076	8.76417	6.45534	8.9867	62.4	0	-6.02101	0
GSM437285	7.52377	7.46102	6.74326	5.53952	8.29599	5.86877	7.50927	7.9063	8.87217	6.65323	7.92073	54.5096	0	-5.37813	1
GSM437286	6.93021	7.40049	6.29573	5.46134	8.89023	5.28623	8.11051	7.13685	8.71003	6.3619	10.5115	3.61644	1	-5.56936	1
GSM437287	7.11779	7.39577	6.56345	5.48094	8.74967	5.60656	7.29431	7.23633	9.07807	6.42929	9.40676	49.4466	0	-4.79904	1
GSM437288	7.16315	7.45838	6.46184	5.9154	8.37266	5.32356	7.68145	7.26285	8.35509	6.51231	9.58096	64.1753	0	-5.21678	1
GSM437289	7.10566	7.9321	6.60847	5.90557	9.04905	5.31881	7.49789	7.49374	9.68038	6.4579	9.42295	50.2027	0	-4.9767	1
GSM437290	7.12683	7.47647	6.40627	5.63707	8.8663	5.61758	7.39108	7.28784	9.52944	6.3307	9.86245	30.8384	1	-4.73195	1
GSM437291	7.35721	7.49408	6.89577	6.30217	8.60508	5.79523	7.42598	7.59304	8.76512	6.7012	9.23678	58.2575	0	-4.93168	1
GSM437292	7.16305	7.29435	6.62711	5.57921	9.01308	5.46929	7.77031	7.37416	9.58472	6.42582	9.75075	40.9973	1	-5.24966	1
GSM437293	7.19948	7.02705	6.54917	5.76895	8.75549	5.58234	8.29796	7.79235	7.69161	6.53724	9.69487	8.15342	1	-6.18467	0
GSM437294	7.18807	7.4123	6.624	6.28433	8.44136	5.55856	8.00532	7.43156	8.9047	6.76611	9.17568	52.1096	0	-5.53502	1
GSM437295	7.21373	7.70328	6.3319	5.9154	8.07091	5.27341	7.63058	7.59504	9.17285	6.47502	9.53008	5.2274	1	-5.06828	1
GSM437296	7.37782	7.5074	6.47992	5.85013	8.1097	5.58234	7.63211	7.38305	9.28093	6.5004	9.8456	111.485	0	-4.88783	1
GSM437297	7.17445	7.15335	6.60731	6.572	8.61243	5.21892	8.51899	7.24127	8.28649	6.48522	8.78907	7.82466	1	-6.25372	0
GSM437298	7.35287	7.85581	6.82048	5.81452	8.41793	5.79278	6.97875	7.69208	9.26074	6.59598	9.35053	68.6137	0	-4.38437	1
GSM437299	7.12423	7.38458	6.38474	6.08013	8.84633	5.17176	8.20677	7.31167	9.15164	6.51078	9.2558	68.0548	0	-5.81212	0
GSM437300	7.1577	7.7888	6.3736	6.04021	8.85915	5.4861	8.03971	7.43434	9.30137	6.62069	9.58785	50.137	0	-5.4934	1
GSM437301	7.3188	6.97317	6.57305	5.79955	8.79353	6.42607	9.22549	7.48797	8.79974	6.8797	9.09538	70.8493	0	-6.87058	0
GSM437302	7.15037	7.60236	6.5323	5.86918	8.7438	5.58234	8.01629	7.25239	9.3423	6.63025	9.5187	74.3014	0	-5.43288	1
GSM437303	7.25823	7.61563	6.49871	5.99956	8.84078	5.53203	7.73223	7.42286	8.99012	6.56009	9.40441	46.4548	0	-5.24925	1
GSM437304	7.23984	7.59882	6.40425	5.67889	8.24762	5.61512	8.57943	7.63512	8.4324	6.43376	8.51277	76.7671	0	-6.40259	0
GSM437305	7.1011	7.27802	6.4221	5.9268	8.34207	9.38461	9.00514	7.48979	9.09911	6.47405	9.31049	23.4082	1	-5.90281	0
GSM437306	7.19672	7.25082	6.54658	6.18546	8.27557	5.48925	9.98861	7.61331	7.71207	6.89457	7.89596	21.6329	1	-8.14157	0
GSM437307	7.23568	7.34386	6.68123	6.9464	8.74442	5.45797	8.47842	7.49085	7.52673	6.96831	9.78948	33.1068	1	-6.1341	0
GSM437308	7.16388	7.66278	6.50327	5.64213	8.63494	5.62042	8.45942	7.82695	8.13684	7.08379	9.37171	69.1726	0	-6.31766	0
GSM437309	7.23317	7.45162	6.55025	6.17485	8.64358	5.62943	8.02985	7.24134	8.70308	6.6344	9.75294	46.9808	0	-5.43753	1
GSM437310	7.30038	7.54105	6.72619	5.64038	7.97326	5.60226	7.35926	7.59584	8.75451	6.46981	9.51901	53.2603	0	-4.82492	1
GSM437311	7.14855	6.94523	6.88705	5.95357	8.42732	6.15647	7.64243	7.9673	8.10905	6.64463	8.81431	54.1808	0	-5.49972	1
GSM437312	7.20007	7.72563	6.32615	5.69129	8.95527	5.60227	7.25664	7.3387	8.98578	6.39918	10.1241	40.6685	0	-4.61623	1
GSM437313	6.9861	7.37199	6.43606	6.10449	9.16519	5.17072	8.23965	7.48432	8.97191	6.62815	10.027	40.7342	0	-5.84889	0
GSM437314	7.24438	7.13004	6.78269	6.13534	8.58186	6.53236	8.31525	7.54289	8.66428	6.8107	9.35696	13.8411	1	-5.79156	0
GSM437315	7.35	6.89022	6.78889	5.96247	8.39302	5.42133	9.95849	7.54543	7.21653	7.43054	7.85955	70.4548	0	-8.2877	0
GSM437316	6.86897	7.5881	6.38846	5.66103	8.708	5.48314	9.08445	7.17258	9.09546	6.32104	9.73512	36	1	-6.59168	0
GSM437317	7.04866	7.21712	6.46738	6.18313	8.81964	5.45267	8.57097	7.64981	8.51318	6.71958	9.64835	1.54521	1	-6.29275	0
GSM437318	7.17523	7.37801	6.39581	5.8418	8.764	6.42356	8.7524	7.78881	9.23757	6.62121	9.6872	17.6548	1	-6.22659	0
GSM437319	7.15387	7.35839	6.60287	6.32092	8.79208	5.73841	8.53265	7.77734	8.67563	6.74007	8.98054	12.6575	1	-6.29474	0
GSM437320	7.23302	7.41852	6.62418	5.95709	8.45001	5.45405	8.21715	7.78316	8.64078	6.60072	8.03641	6.90411	1	-6.18006	0
GSM437321	7.11704	7.34215	6.4376	6.79469	8.77779	5.46608	7.9013	7.79192	9.29819	6.52057	9.9478	32.5151	1	-5.31783	1
GSM437322	7.23561	7.59726	6.44479	5.95461	9.00994	5.48681	8.05383	7.6838	8.79196	6.66209	9.31853	16.1425	1	-5.76563	0
GSM437323	7.07395	7.56975	6.45908	5.67095	8.67092	5.83057	8.14322	7.52788	9.41552	6.48088	9.10745	0.427397	1	-5.69528	1
GSM437324	7.22795	7.45457	6.41628	6.02607	8.67407	5.36155	7.74099	7.52329	8.74951	6.61659	9.54229	41.4247	0	-5.32431	1

## Sheet: GSE33113
sample	PRG3	PAK1	LTB4R	ICOS	SFPQ	LEP	VIM	SSC5D	CASP6	SLC11A1	UNG	OS	OS_IND	riskscore	medianB
GSM820048	5.32437	9.69598	6.2142	5.52768	10.773	3.94606	12.5305	5.23559	10.6769	6.98251	8.6676	66.6667	0	-10.2343	0
GSM820049	4.96103	9.51243	5.9816	4.82218	10.7932	3.93538	11.6964	5.61533	10.14	6.90633	8.59154	4.66667	0	-9.73807	1
GSM820050	5.12664	9.26826	6.3198	5.63209	11.1073	3.90461	12.0014	4.99352	9.83696	6.59939	8.98777	2.06667	0	-9.77246	1
GSM820051	5.08003	9.25696	6.71718	4.90087	10.8474	4.08587	12.2653	5.17853	9.51281	6.76574	8.57019	27.7333	1	-10.2897	0
GSM820052	5.01287	9.60445	6.60391	5.2078	10.718	3.69546	11.6241	5.76895	10.2429	6.79883	9.43047	39.1667	0	-9.48594	1
GSM820053	4.90077	9.42779	6.27043	5.48917	10.8648	3.88657	12.0524	5.52535	9.85927	6.86879	9.06184	51.3667	0	-9.98164	1
GSM820054	4.93651	9.39905	6.15662	5.47567	11.0857	3.70208	12.2573	5.39954	10.4613	6.49941	9.2358	53.7667	0	-10.075	1
GSM820055	5.09085	9.48311	5.67073	6.08054	10.8721	3.89085	12.2806	5.25988	9.65451	6.51979	8.86856	24.9333	0	-10.073	1
GSM820056	5.00241	9.02341	5.73703	6.54173	10.7624	3.9527	12.2766	5.84885	9.18902	6.62032	8.55566	51.5	0	-10.3562	0
GSM820057	4.88952	9.33716	6.25737	6.3539	10.664	3.85548	12.3448	5.35298	9.51399	6.95883	8.61267	39.1667	0	-10.2504	0
GSM820058	4.865	9.0097	6.26179	5.18491	10.5082	4.10566	11.6605	5.49732	10.9979	6.85341	8.71887	21.9	1	-9.44373	1
GSM820059	5.15866	8.43215	7.15215	5.35691	10.8544	4.02749	12.8601	5.74639	9.29749	6.56783	8.69548	37.9	0	-11.1131	0
GSM820060	4.89361	9.17052	6.62877	5.21254	11.2358	4.71642	12.4548	5.08118	8.96337	6.46761	8.78299	16.6333	0	-10.4261	0
GSM820061	5.00932	8.75052	6.49186	5.29967	10.145	4.2945	12.6637	5.95665	8.27088	6.92405	8.31203	49	0	-11.0586	0
GSM820062	4.51826	9.33874	6.89393	5.22451	11.0665	3.86919	11.2395	5.27049	10.1987	6.59085	9.59021	47.7667	0	-9.01514	1
GSM820063	5.08677	9.34761	6.65928	5.07585	11.3557	4.26861	10.9842	5.1781	9.52576	7.05576	9.58381	93.6667	0	-8.76718	1
GSM820064	5.01457	9.43688	5.71656	5.69077	10.654	3.92106	11.6967	4.92869	10.0989	6.63328	8.85099	95.6	0	-9.32945	1
GSM820065	4.98807	9.10076	5.75922	5.33335	10.6293	4.06074	11.9717	4.8496	10.3312	6.70918	8.79117	59.1333	0	-9.63535	1
GSM820066	4.74607	9.30279	6.15214	5.81936	10.7699	4.1589	11.6886	5.19372	10.2321	6.74114	8.62029	64.2667	0	-9.4435	1
GSM820067	5.06876	8.94147	6.11805	4.75757	10.911	4.18585	12.49	5.30233	9.36445	6.62801	9.46978	35.3333	1	-10.4433	0
GSM820068	5.15504	8.9024	6.25187	5.32091	10.9116	3.88065	11.6125	5.81076	9.25544	6.91251	9.14688	30.9667	0	-9.7395	1
GSM820069	5.20857	9.74078	6.11171	5.20386	10.4724	4.19495	10.9055	6.08301	10.1075	6.85381	8.64037	118.333	0	-8.83167	1
GSM820070	5.04157	9.17536	6.61921	4.42998	10.7229	4.08951	11.1237	5.59362	10.0491	6.84149	8.94172	44.3	0	-9.11788	1
GSM820071	4.95895	8.89519	6.42676	5.83671	10.9802	4.00688	12.5187	4.82132	9.58721	6.47171	8.97708	6.8	1	-10.2965	0
GSM820072	5.07109	8.44856	6.16363	5.60105	10.8377	4.16645	13.4891	5.94303	8.8158	6.52574	8.52565	11.9	1	-11.8811	0
GSM820073	4.85517	9.51558	5.91306	6.00539	10.7373	3.90479	11.8795	5.21788	10.1098	6.85348	8.64887	33.1333	0	-9.64635	1
GSM820074	4.87699	10.0241	6.10913	6.75459	10.7167	4.21643	12.3777	5.14193	9.39712	6.8836	8.53682	47.1	0	-10.0652	1
GSM820075	4.98482	8.49554	5.9396	6.15936	10.7738	4.07132	12.0775	5.32852	8.98389	6.86878	8.35866	71.9	0	-10.1709	1
GSM820076	5.09732	9.3176	6.41356	7.05079	10.6054	4.45041	12.8992	5.29076	8.50766	6.93204	8.56579	65.9	0	-10.7444	0
GSM820077	5.15806	9.09124	5.77403	6.19595	10.6274	4.77404	12.9057	5.33219	9.01195	6.70159	8.25711	60.2333	0	-10.8065	0
GSM820078	4.97292	9.78618	5.74846	4.52054	10.7237	4.12148	12.4569	5.14193	9.95729	6.95574	8.12477	14.8667	0	-10.4852	0
GSM820079	4.97615	9.38144	5.91776	5.27189	11.1254	4.35599	11.069	5.12492	10.4283	6.7402	8.84917	61.9667	0	-8.74945	1
GSM820080	4.99255	9.28815	6.00322	6.17989	11.1465	4.17183	12.1447	5.09624	9.84355	6.64605	8.61018	75.7667	0	-9.9249	1
GSM820081	4.96142	9.78829	5.61326	5.87714	11.2	3.95301	12.642	5.20179	10.3621	6.83172	8.78856	65.3	0	-10.41	0
GSM820082	4.93499	10.0533	6.02514	5.78762	11.157	4.29937	11.6627	4.84576	10.2459	6.74212	9.12749	42.6	1	-9.14203	1
GSM820083	4.94477	8.67659	7.33627	5.56202	10.4915	4.22497	13.25	5.89927	8.30363	6.7981	8.09731	8.96667	1	-11.7425	0
GSM820084	5.05024	9.8019	5.96926	5.5345	10.8884	4.09106	12.466	5.36498	10.5381	6.7092	8.15181	118.5	0	-10.3287	0
GSM820085	5.0321	9.82059	5.71872	5.68259	10.6393	4.00795	12.3878	5.30776	10.5514	6.66613	8.65849	119.967	0	-10.078	1
GSM820086	4.71698	9.31088	6.77386	5.48702	11.2441	4.13012	11.7817	5.21444	9.38717	6.79348	8.35244	32.4667	0	-9.87261	1
GSM820087	4.92624	9.64555	5.60385	5.60284	10.9967	3.74296	12.4024	5.18949	10.0916	6.75849	8.45383	49.1	0	-10.3235	0
GSM820088	4.94456	9.50558	5.79024	6.25553	10.6346	3.88893	12.6289	4.77609	10.1834	6.59871	8.07567	14.8667	1	-10.3286	0
GSM820089	5.00656	9.36891	6.09753	4.96206	10.7725	4.39804	11.8542	5.38777	10.3102	6.95628	8.03541	7.86667	0	-9.82569	1
GSM820090	4.92624	9.04307	6.09721	5.88393	10.8527	4.14854	13.346	6.40061	8.95419	6.88411	8.26286	11.0667	1	-11.8397	0
GSM820091	4.96628	9.42075	5.90907	5.65981	10.9403	4.18835	12.8305	5.54756	9.83942	6.91092	8.52342	14.5667	1	-10.8411	0
GSM820092	5.11775	9.17029	6.03478	5.73314	10.3697	3.96283	12.4911	5.11349	9.33485	6.83075	6.93525	14.6	1	-10.6911	0
GSM820093	5.07557	9.43699	6.0047	4.94744	10.226	4.49729	11.8324	5.48331	10.0123	7.06729	7.79729	33.5333	0	-9.81347	1
GSM820094	5.34477	9.00241	6.4831	5.55612	10.6644	4.00993	12.6333	5.13614	9.49862	6.98354	7.83774	26.7667	0	-10.7054	0
GSM820095	4.8031	9.41359	5.75243	5.24483	10.928	4.30039	11.8526	5.25306	10.4979	6.88348	8.93112	80.4667	0	-9.5949	1
GSM820096	4.92138	9.42665	6.07377	5.14014	10.7404	4.24878	12.5605	5.20902	8.93996	6.84122	8.56141	39.1333	0	-10.6248	0
GSM820097	5.05527	9.40327	5.98095	6.39223	10.5623	4.00985	12.5532	5.13486	9.6918	6.93282	7.8397	13.0333	1	-10.4458	0
GSM820098	5.06983	9.77886	5.87331	5.85596	11.0294	4.09489	12.2031	4.97626	9.28343	6.82481	9.34307	102.167	0	-9.88174	1
GSM820099	4.83483	8.62298	6.07713	4.86552	10.549	4.93444	12.971	5.64981	8.88084	6.44367	8.05912	15.8	0	-11.2582	0
GSM820100	4.94813	9.34926	6.2887	5.48867	10.2727	4.17591	12.5578	4.95531	9.62489	6.71093	8.41213	15.2333	0	-10.3565	0
GSM820101	4.96004	9.27087	6.12995	5.6804	10.5678	4.06866	11.5208	5.01425	10.435	6.67669	8.92778	42	0	-9.09446	1
GSM820102	4.9304	9.31284	5.82706	5.1745	10.7433	4.157	13.202	5.0938	9.25448	6.74207	7.86747	1.8	0	-11.3672	0
GSM820103	5.12724	9.84034	5.88951	6.19757	10.0246	3.69716	11.3811	4.80905	9.93864	6.82343	8.33574	66.1	0	-8.91342	1
GSM820104	5.14596	8.76851	6.11758	5.94847	10.9913	4.26056	12.9781	5.41415	8.88861	6.78813	8.10036	55.5667	0	-11.1856	0
GSM820105	5.04307	9.72496	6.27209	6.25571	11.0706	4.90254	11.4204	5.09327	8.90562	6.89926	9.08997	71.3667	0	-9.02633	1
GSM820106	5.0821	9.14918	6.28014	5.34467	10.6924	3.9258	9.83126	4.87617	10.3167	6.60822	8.40729	42.7	0	-7.48306	1
GSM820107	4.90971	9.08417	5.67342	5.95231	10.678	4.2394	12.5387	5.55527	9.21397	6.94119	7.91239	13.6333	1	-10.7087	0
GSM820108	5.0415	9.88323	5.6289	4.66732	10.5211	4.28045	12.1595	5.50621	9.98931	7.13317	7.90641	1.86667	0	-10.2282	0
GSM820109	4.98984	9.11698	5.68865	5.05094	10.425	4.14103	12.8937	5.35761	8.4793	6.71936	7.62449	54.6667	0	-11.2741	0
GSM820110	5.06305	9.22876	5.78812	4.87215	10.8712	4.11337	12.1276	5.05008	9.63854	6.81088	8.81741	32.3667	0	-10.0397	1
GSM820111	5.0065	9.54559	6.19365	5.33233	10.5016	3.95856	11.6184	5.18321	9.51719	7.10922	7.76988	39.6333	0	-9.67024	1
GSM820112	4.85443	8.9481	5.90287	6.13447	10.6621	3.93986	13.1988	5.24571	9.04772	6.58021	7.70614	39.4667	0	-11.4067	0
GSM820113	4.79906	9.64893	5.53088	5.34065	10.4255	3.97818	11.4782	4.93931	10.267	6.56764	8.12274	59.5	0	-9.2243	1
GSM820114	4.90672	9.56394	6.0897	6.44299	11.1351	4.02485	12.1439	5.23539	10.1446	6.91502	8.2283	61.2333	0	-9.9795	1
GSM820115	4.89556	9.48125	5.86225	5.2838	10.7449	3.81002	11.4319	4.86622	10.97	6.75942	8.43145	61.4667	0	-9.0876	1
GSM820116	4.95411	9.01751	5.53137	5.68368	10.3464	3.94152	11.2274	5.19665	9.86382	6.65704	8.33537	9.1	1	-9.05737	1
GSM820117	4.97111	9.30698	6.32152	6.38344	10.9661	3.79238	12.493	5.07101	9.40302	6.64615	8.30841	17.9333	1	-10.4286	0
GSM820118	4.93537	9.43964	5.74938	5.50146	10.8983	4.15266	11.6472	4.77971	9.09386	6.73773	8.65631	53.6	0	-9.47103	1
GSM820119	4.75717	9.30562	5.24809	5.76876	10.6587	4.20477	12.5868	5.05979	9.60294	6.64051	7.97704	21.1333	1	-10.5411	0
GSM820120	5.01287	9.57526	6.06911	6.06417	10.6367	4.28427	11.6169	4.99645	9.28159	6.61552	8.57127	24.5333	0	-9.31856	1
GSM820121	4.79198	8.55876	6.46022	6.1734	10.7485	4.40588	13.0629	5.00717	8.80717	6.69991	9.7241	45.9333	0	-10.8185	0
GSM820122	5.05369	8.68884	6.29044	6.17609	10.3783	4.21047	12.6745	5.15989	9.51088	6.9067	8.60961	52.7333	0	-10.5011	0
GSM820123	4.91912	9.36678	5.82053	6.31607	10.2003	4.08317	12.6328	5.08263	10.1151	6.95394	9.08027	14.9	1	-10.1648	1
GSM820124	4.88603	9.10167	6.17879	5.2928	10.9586	4.08901	12.3867	5.25475	10.3567	6.43582	9.10066	43.2	0	-10.1825	1
GSM820125	4.84064	9.06875	5.66309	5.57905	10.541	4.1565	12.5501	5.05948	9.96932	6.88604	8.64085	29.7667	0	-10.3615	0
GSM820126	4.9181	8.4696	6.29046	5.81357	11.0144	3.90628	12.1395	5.6358	9.02313	6.49217	8.92238	40.6333	0	-10.3202	0
GSM820127	4.772	8.74756	5.8885	5.52854	10.2644	3.87006	12.8201	4.99549	10.1265	6.5492	9.0266	6.66667	1	-10.5669	0
GSM820128	4.81733	9.22036	6.75075	4.6402	11.1277	3.82375	12.6248	5.64521	8.48635	6.55751	9.07912	43.9667	0	-11.0265	0
GSM820129	4.93644	9.48511	5.79037	5.17682	10.547	3.91904	12.4408	4.9979	10.6558	6.7064	9.03473	11.4667	0	-10.0742	1
GSM820130	4.86415	9.70334	5.87154	5.17736	10.7378	4.16082	12.3114	5.43858	9.51215	6.88812	8.35357	41	0	-10.3709	0
GSM820131	5.09524	9.25106	5.99879	5.793	10.8135	4.08615	12.761	5.38959	9.38269	6.55802	9.13246	38.2333	0	-10.634	0
GSM820132	4.91072	9.57542	6.08002	5.67474	10.5336	3.87946	11.5811	5.05853	10.4791	6.85862	8.51805	34.7333	0	-9.25852	1
GSM820133	4.87417	8.97946	5.6617	4.73866	10.8392	4.38511	12.9644	4.7382	9.7712	6.54785	8.49545	36.4667	0	-10.8702	0
GSM820134	4.97067	9.01994	5.80527	5.4947	10.5829	4.0465	12.0419	5.06764	9.80955	6.70541	8.80012	35.3667	0	-9.83983	1
GSM820135	4.93517	8.69905	6.00308	7.0819	10.572	3.9552	12.781	5.0215	8.66544	6.74766	8.23814	1.66667	NA	-10.7321	0
GSM820136	5.03681	9.49402	6.26549	5.29967	10.6485	4.25008	12.6642	5.39761	9.95386	6.65315	8.44569	47.7	0	-10.583	0
GSM820137	4.97092	9.25022	5.85566	5.77182	11.0131	3.95267	11.589	4.80162	10.2156	6.60961	9.20215	47.6	0	-9.15508	1

## Sheet: GSE37892
sample	PRG3	PAK1	LTB4R	ICOS	SFPQ	LEP	VIM	SSC5D	CASP6	SLC11A1	UNG	OS	OS_IND	riskscore	medianB
GSM929494	3.80502	9.3127	5.7506	3.56203	9.58837	3.59522	9.11164	4.992	9.64723	6.17985	8.40909	56.8333	0	-7.13166	1
GSM929495	3.89821	8.49753	6.09663	4.29171	9.8589	3.50871	10.6419	5.22799	9.3159	6.26725	8.44641	40.3667	0	-8.8957	1
GSM929496	3.6819	7.92398	5.5515	3.99794	10.2496	3.16391	11.7608	5.19039	7.85001	6.20003	8.41268	5.5	1	-10.5477	0
GSM929497	3.85907	8.35105	6.59434	4.38234	9.4468	3.80217	10.5708	5.45306	9.02671	6.70349	7.25093	6.96667	1	-9.09117	1
GSM929498	3.7696	9.07647	6.02178	4.18751	9.98643	3.63539	11.3439	5.33571	9.44043	6.42791	8.41262	38	1	-9.62945	1
GSM929499	3.84608	8.68174	6.1865	4.33748	9.39067	4.0707	12.0929	6.14293	9.51133	6.64785	7.77169	32.1667	1	-10.6284	0
GSM929500	3.84291	8.71493	5.52078	3.99376	9.9113	3.37716	11.3392	5.75947	8.23249	6.59211	7.90634	57.3667	1	-10.139	0
GSM929501	3.68695	7.74769	6.66033	5.30474	9.55368	8.78662	13.1716	6.25662	7.38382	6.13749	7.40573	58.5667	0	-11.349	0
GSM929502	3.65527	9.39282	5.48283	5.17342	9.69272	3.62176	10.9968	5.01284	9.09132	6.48506	7.80786	6.63333	1	-9.14093	1
GSM929503	3.6425	8.32548	5.93667	4.11956	9.19686	4.0049	12.915	7.05931	7.74248	6.20239	7.09293	6.66667	1	-12.2342	0
GSM929504	3.66751	8.92715	5.85085	3.9674	9.16078	3.36193	12.5919	6.34588	8.92778	6.12387	7.12818	32.1667	1	-11.5426	0
GSM929505	3.71063	9.02654	6.12201	4.59235	9.57063	3.57532	11.7435	6.49781	8.7926	7.06362	6.48338	92.4333	0	-10.8222	0
GSM929506	3.73613	9.02768	5.60601	3.85222	9.86539	3.54441	10.0997	4.70227	9.32428	6.2424	9.01431	41.9667	0	-8.06999	1
GSM929507	4.03583	9.05882	6.68853	4.93852	9.66387	4.00124	11.5186	6.78299	8.50116	7.51314	6.80805	86.6667	0	-10.526	0
GSM929508	3.9432	8.52195	6.22287	4.09924	9.74402	3.69158	12.2559	6.7801	8.77912	6.84087	7.41684	14.6333	1	-11.3496	0
GSM929509	3.41342	8.85994	6.17521	3.92518	9.73739	3.38343	11.8618	6.35466	9.87978	6.9569	7.57151	76.9333	0	-10.7228	0
GSM929510	4.0532	8.55724	6.17296	4.49033	10.0448	3.46738	11.4697	5.5121	9.39001	6.54672	7.96212	11.9333	0	-9.93337	0
GSM929511	4.20828	8.39884	5.65611	4.41086	9.91679	3.77071	12.0245	6.17177	9.05191	6.78845	8.28067	28.6	1	-10.6474	0
GSM929512	4.46648	8.42327	6.62391	4.45316	8.68087	3.98749	10.4106	7.24571	8.93892	7.95959	8.19586	32.7333	0	-9.10626	1
GSM929513	3.91626	8.5338	6.27145	4.342	9.67793	3.32752	12.8328	6.44853	8.40818	6.43036	7.63662	41.9667	0	-11.8729	0
GSM929514	3.99606	8.82386	5.99566	4.67166	9.8604	3.50273	10.1771	5.72955	9.51311	7.11004	8.10157	72.2667	0	-8.54095	1
GSM929515	4.08527	8.99291	6.32622	3.92606	9.73747	3.31836	9.53944	5.84387	8.81248	6.62028	7.90312	64.7	0	-8.11825	1
GSM929516	4.36535	9.60342	7.48981	3.80131	9.36288	3.46042	9.64342	6.25786	9.79588	7.16182	6.82641	56.5	0	-8.27933	1
GSM929517	3.91984	9.11008	5.84084	4.22595	9.60565	3.53086	9.00299	5.23753	8.9065	6.18907	8.23354	46.6333	0	-7.17206	1
GSM929518	4.3321	8.96521	6.26351	3.90025	9.59692	3.80846	9.07893	5.88534	8.85478	7.26887	7.63545	15.3667	0	-7.59169	1
GSM929519	4.32687	9.05084	5.8298	3.84603	8.96102	3.45753	11.0804	6.12044	9.13537	6.95739	7.39246	25.9667	1	-9.71213	0
GSM929520	4.12871	8.69341	5.96982	4.44841	9.83084	3.68052	11.1484	5.9492	9.84468	6.72414	7.6449	36.9	0	-9.63433	1
GSM929521	3.82858	9.12219	6.08791	5.06229	10.4404	3.47376	11.6567	5.6494	9.55988	6.74528	8.62437	36.6667	0	-9.97491	0
GSM929522	4.06436	8.01971	6.66817	4.4779	9.63648	3.70249	10.9655	5.38321	8.39568	6.72286	7.16699	36.1	0	-9.64572	1
GSM929523	4.37929	8.73045	5.87435	4.05785	10.0049	3.50002	11.0178	6.32793	9.36522	7.04091	7.45048	10.0333	1	-9.81861	0
GSM929524	4.05971	8.71909	5.9602	3.57054	9.62874	3.52758	10.1453	6.11639	9.22382	6.66732	8.03632	19.7	1	-8.77308	1
GSM929525	3.82163	8.38341	6.3825	3.95219	9.96965	3.44236	8.60819	6.4431	9.69791	7.04416	8.25033	3.7	1	-7.24524	1
GSM929526	4.0109	8.78577	5.80067	3.91813	10.2557	3.91367	9.91854	5.82498	10.4984	6.66054	8.12924	15.3	0	-8.20362	1
GSM929527	4.10657	8.30299	6.12688	4.17627	9.73634	3.45944	10.6201	5.98884	9.96098	7.01886	7.99438	25.8333	0	-9.12903	1
GSM929528	3.95369	8.51939	6.14138	4.89761	10.2266	3.5508	10.4209	5.40538	9.55372	6.31837	9.57836	54.0333	0	-8.41346	1
GSM929529	3.71663	8.54707	7.48683	4.13938	9.76124	3.30104	10.2898	6.56864	9.44891	7.39321	7.35982	36.5333	0	-9.26084	1
GSM929530	3.78678	8.95025	6.39902	3.85228	8.27202	3.78864	10.3736	6.05935	9.38154	7.16623	6.3983	41.3333	0	-9.04114	1
GSM929531	3.92296	8.73043	5.73717	4.38195	9.6238	3.32686	11.9061	4.8892	9.35396	6.28382	7.78976	45.1667	0	-10.2002	0
GSM929532	4.05169	8.80213	5.8875	4.42117	9.28894	3.48475	11.0822	4.90769	9.62149	6.44992	8.3712	44.9333	0	-9.08102	1
GSM929533	4.02463	8.58892	6.95935	4.2583	10.3834	3.33015	10.9136	4.96179	9.55523	6.30348	8.62555	45.6333	0	-9.12974	1
GSM929534	3.91124	8.5112	5.8126	4.82054	10.2088	3.48056	11.503	5.02248	9.19465	6.15255	8.67187	46.3333	0	-9.68793	0
GSM929535	3.87728	8.91951	5.62898	3.81694	10.1547	3.37109	9.97191	5.16166	9.70364	6.35309	8.66626	44.2	0	-8.16175	1
GSM929536	3.80803	9.69807	5.77999	4.3652	9.82196	3.43461	8.97691	5.4344	9.45903	6.34719	8.34684	57.8667	0	-7.0859	1
GSM929537	3.92423	9.07905	5.44708	4.11501	9.60182	3.62522	11.2089	5.38201	10.1261	6.37707	8.26152	44.9667	0	-9.34436	1
GSM929538	3.96696	8.68	5.82951	4.20687	10.0511	3.39461	10.5632	5.4533	9.64702	6.30709	8.38804	42.8333	0	-8.87269	1
GSM929539	3.96826	8.40204	5.7926	4.10161	8.81624	6.36995	12.5246	6.52555	8.68798	6.54334	6.89161	12.7667	1	-11.0367	0
GSM929540	3.78093	8.06056	5.77546	4.30846	9.96147	3.3383	10.8206	5.11233	10.1453	6.18841	8.67376	64.9333	0	-8.97165	1
GSM929541	4.00434	8.80482	5.6167	3.82375	9.03412	3.56366	11.3433	5.51672	9.79839	6.36907	8.05191	56.6667	0	-9.60227	1
GSM929542	3.82294	8.96171	5.5328	4.23533	10.0235	3.36431	10.2456	4.81815	9.81049	6.12168	8.16699	51.7667	0	-8.33909	1
GSM929543	3.7348	8.12922	6.41944	3.95826	10.058	3.57477	8.87602	5.1756	9.18241	6.23996	9.00017	42.7333	0	-7.0633	1
GSM929544	3.99958	8.41973	5.44407	3.85853	10.1613	3.40003	11.4614	4.94209	9.27106	6.31123	9.04256	33.5333	0	-9.67993	0
GSM929545	3.76481	8.75897	6.10508	4.08036	10.4608	4.65024	10.7481	5.12103	9.00584	6.20063	9.40413	44.1	0	-8.74111	1
GSM929546	4.13448	8.55256	5.87779	5.2034	9.91583	3.70913	10.1675	4.91201	9.48585	6.30465	8.35586	8.76667	1	-8.09975	1
GSM929547	4.00519	8.49548	5.79794	3.72909	9.66136	3.58685	8.71765	5.2416	10.6584	6.3379	9.78287	48.5333	0	-6.41878	1
GSM929548	3.84209	8.56919	5.7186	4.78181	9.43429	5.01777	11.8615	6.64872	9.09905	6.28782	7.75291	80.9667	0	-10.3686	0
GSM929549	3.86126	8.34049	5.67528	4.08968	9.26982	5.2751	12.4847	6.85169	8.17555	6.08277	7.13156	88.4667	0	-11.3896	0
GSM929550	3.69808	9.10777	5.97207	3.73607	9.55707	3.53885	9.00817	5.52123	9.5268	6.44615	8.02068	70.8	0	-7.31208	1
GSM929551	3.70222	8.93305	5.85354	4.18225	9.77366	3.42112	9.1889	4.8142	9.75844	6.46165	8.83861	46.2333	1	-7.10198	1
GSM929552	4.05488	8.48697	5.4958	4.77959	9.54082	3.57871	12.0612	5.78263	9.12768	6.07773	7.73286	48.1333	0	-10.5589	0
GSM929553	3.52353	8.41452	6.58037	4.0833	9.4163	5.50295	12.0594	5.66732	9.59897	6.32268	7.40273	75.8	0	-10.3499	0
GSM929554	3.84492	8.59515	5.93999	4.76267	9.93898	3.32425	11.9533	5.96155	9.50364	6.23435	8.85742	62.6	0	-10.3576	0
GSM929555	3.84667	8.44396	5.87812	4.62462	10.053	3.71611	11.7269	5.51921	9.13858	6.20665	8.00011	68.6333	0	-10.1947	0
GSM929556	3.78763	9.05051	5.83442	4.38076	10.1991	3.58248	11.001	5.35175	9.24052	6.32161	8.34236	15.6333	0	-9.32743	1
GSM929557	3.93607	9.07308	6.3006	4.10622	9.81092	4.04565	9.11998	5.00531	9.04143	6.37417	7.92559	29.9667	0	-7.23777	1
GSM929558	3.90402	8.67112	5.71465	4.28268	9.74059	3.30494	10.2713	5.34101	9.60194	6.47146	8.75207	59.6	0	-8.442	1
GSM929559	4.05169	7.88426	6.74576	4.46562	9.67648	3.39021	13.3094	5.15145	7.39672	6.41973	6.95463	0.566667	0	-12.3065	0
GSM929560	3.50391	7.95027	6.14104	3.89773	9.83337	3.6359	9.69324	5.5304	8.70014	6.40751	7.81447	34.4	0	-8.36053	1
GSM929561	4.01679	8.63722	5.65639	4.22795	9.77069	3.89208	10.4556	5.27424	9.36732	6.42458	8.30453	1.3	0	-8.63359	1
GSM929562	3.69263	8.71229	5.99562	4.82975	9.26575	3.33922	12.4153	6.30184	9.01455	6.40441	7.16257	26.8	0	-11.2594	0
GSM929563	4.03894	9.323	6.51058	4.22355	9.86455	4.00488	9.62017	5.19837	8.0904	6.47373	8.51874	27.2	0	-7.82222	1
GSM929564	3.98296	9.00672	6.0745	4.33025	9.59834	3.53649	10.5037	5.2874	9.58786	6.31607	7.53812	19.6667	0	-8.78963	1
GSM929565	4.00722	8.86684	6.4151	4.0737	9.2596	3.48904	11.4984	5.39189	8.44458	6.21167	8.09156	56.4333	0	-9.94042	0
GSM929566	4.10796	9.287	6.04491	4.45275	10.2313	3.44128	10.9966	5.15968	10.013	6.26629	8.33167	61.1333	0	-9.09425	1
GSM929567	4.11696	8.26747	6.3006	3.81454	9.483	3.85793	8.48666	5.4349	9.31154	6.52811	8.52603	50.7333	0	-6.63231	1
GSM929568	4.05999	8.57295	6.21499	3.96723	9.3012	3.53836	8.85917	5.4351	8.3036	7.01749	7.71149	51.5	0	-7.3553	1
GSM929569	3.93986	7.70274	6.07558	4.61353	9.36404	3.73263	9.71395	5.61625	7.48537	7.09281	7.35501	70.0333	0	-8.50635	1
GSM929570	3.93249	8.66378	5.90109	3.83218	10.0043	3.76364	9.86688	5.54381	9.59997	6.4048	8.84797	40.3333	0	-8.07569	1
GSM929571	3.9741	8.55875	6.21845	3.92269	9.69867	3.7471	10.0605	5.52836	9.19352	6.61942	7.42318	51.1333	0	-8.58394	1
GSM929572	4.60973	8.09667	6.39486	4.14323	8.62265	3.61772	12.7593	7.26618	7.6634	7.55163	5.94958	12.2	1	-12.3204	0
GSM929573	4.05089	8.46364	6.14942	4.86253	9.19821	3.43995	12.1714	6.413	8.94795	7.12459	6.62984	47.6667	0	-11.1389	0
GSM929574	3.94414	8.46491	6.07811	4.63043	8.98694	3.52252	11.4154	6.55374	10.0065	7.32064	6.38077	21.5	1	-10.2761	0
GSM929575	4.08562	7.72191	5.79637	3.94906	8.95747	6.59546	12.9483	6.43523	8.17977	7.0466	6.58616	18.3333	1	-11.6849	0
GSM929576	3.90386	8.6882	6.05134	4.39048	9.5778	3.57961	10.7316	5.73364	9.2606	7.09014	7.96271	4.56667	1	-9.20101	1
GSM929577	3.74015	9.18377	6.28127	4.01544	9.53874	3.56791	11.8285	6.19375	8.9749	7.22243	6.20426	14.2	1	-10.9134	0
GSM929578	4.15155	8.06764	5.81655	4.74206	9.27832	4.15037	12.9369	5.597	8.90466	7.32074	7.42037	33.3	0	-11.4887	0
GSM929579	4.25782	8.46589	6.04053	4.40781	10.2413	3.45753	10.3347	5.32927	9.85187	6.65218	8.05405	56.1667	0	-8.62339	1
GSM929580	4.23678	9.00183	6.05844	4.0824	10.1003	3.14353	9.93988	4.40813	9.38744	6.08495	8.02037	55.4333	0	-8.00545	1
GSM929581	3.83296	8.66842	5.9056	3.70885	9.91115	3.69316	10.6409	5.6829	9.89919	6.67973	9.04415	56	0	-8.88961	1
GSM929582	3.91577	8.7074	6.16463	5.01219	9.47593	3.60502	12.3435	6.47103	8.9001	7.26416	6.80776	64.6333	0	-11.3031	0
GSM929583	3.98696	8.60522	6.07358	4.65752	10.1172	3.55369	10.9757	5.88653	9.45092	6.48048	8.14153	59.0333	0	-9.45254	1
GSM929584	3.83823	9.20089	6.25175	3.59446	9.88556	3.63485	10.833	5.88043	9.97816	6.84409	7.91296	59.3	0	-9.33913	1
GSM929585	3.93134	8.22267	6.77906	3.80406	9.06656	3.99063	11.626	6.65493	9.19615	7.33044	7.07745	28.0333	1	-10.5984	0
GSM929586	3.95826	8.78078	5.56186	4.37548	10.0935	3.35106	10.4761	5.44477	10.1443	6.48394	8.67242	25.0333	1	-8.63211	1
GSM929587	3.93723	8.65055	5.83256	4.19462	9.48149	3.5782	11.2884	5.62642	9.2712	6.59362	8.15943	38.3333	1	-9.69589	0
GSM929588	3.90392	9.17558	6.00125	3.59992	9.6984	3.72678	11.3185	5.38473	8.94062	6.37554	8.77327	71.8333	0	-9.61461	1
GSM929589	4.0302	8.18961	6.01715	3.91211	10.2119	3.56274	10.9444	6.1757	9.58877	6.88432	7.90723	63.4667	0	-9.70939	0
GSM929590	3.96363	8.5178	5.87112	4.48772	9.44449	3.90424	12.9964	6.85657	8.29841	6.97243	7.06691	18.3667	1	-12.1597	0
GSM929591	4.18365	8.45092	5.79342	4.12777	9.51733	3.3693	11.7013	6.01858	9.45912	6.6093	7.25046	17.3	1	-10.4381	0
GSM929592	4.01253	8.73702	6.25865	4.61794	9.29331	4.13258	12.4945	6.37639	8.17339	7.11614	7.44223	47.7333	0	-11.332	0
GSM929593	4.01365	8.59969	6.15862	4.0878	9.41196	3.72865	12.2644	6.50346	8.50276	7.28994	7.53009	14.6	1	-11.2472	0
GSM929594	3.93311	8.44042	6.03885	4.5153	9.18394	3.76037	12.8569	6.95303	8.30508	7.31051	6.149	60.6667	0	-12.2365	0
GSM929595	3.88948	9.01831	5.78072	4.79568	10.0725	3.62335	11.1565	5.95929	9.33206	6.80192	8.08826	60.1333	0	-9.64005	1
GSM929596	3.83731	8.97517	5.54237	3.99881	9.63157	3.34005	10.7408	5.11855	9.82629	6.57399	8.32754	104.567	0	-8.91472	1
GSM929597	4.01501	8.67082	6.8681	4.14103	9.40093	3.76784	10.5594	6.2565	8.86735	7.24717	7.27998	59.5667	0	-9.35079	1
GSM929598	3.84233	9.10738	6.27167	4.74602	9.93447	3.48966	11.1637	5.97181	9.37854	6.95071	8.1554	55.6	0	-9.64996	0
GSM929599	3.98766	9.06281	6.15367	3.93285	9.35653	3.3814	11.7999	6.09957	9.87958	7.08699	7.58182	33.8333	1	-10.4258	0
GSM929600	3.76226	8.82095	6.48588	3.98652	9.62115	3.46568	11.9153	6.66279	7.75188	7.06193	7.38462	72.1	0	-11.1708	0
GSM929601	4.22273	8.87004	6.18248	3.86428	9.46746	3.97543	11.8604	6.4187	8.75039	7.01309	7.48256	61.7667	0	-10.6894	0
GSM929602	3.97012	8.60219	6.20415	4.24255	9.81186	3.48936	10.687	5.12	9.18957	6.1558	8.80214	36.5333	0	-8.83719	1
GSM929603	3.83383	8.78701	6.60198	3.80655	9.12296	3.41148	12.1435	6.42886	8.98587	7.16267	7.09851	49.8667	0	-11.1585	0
GSM929604	4.02918	9.10969	6.19647	4.17749	10.1745	3.74005	11.9325	5.9787	8.93895	6.73409	8.38067	93.9333	0	-10.5198	0
GSM929605	4.00384	8.88143	5.84793	3.98598	9.87818	3.57046	11.5007	6.17279	9.52592	6.9904	7.87905	46.9	0	-10.1796	0
GSM929606	3.70104	8.45353	6.3418	4.72719	9.35375	3.54976	12.4355	6.38963	8.56358	6.96054	7.74366	36.6333	0	-11.3158	0
GSM929607	3.88784	9.11253	5.91124	4.64022	9.56793	3.49455	11.4796	5.86365	9.42107	6.86469	8.21847	95.4667	0	-9.87238	0
GSM929608	3.52704	8.67593	7.30205	3.93555	9.66434	3.56237	11.271	6.06941	9.14092	6.60455	7.15252	38.3	0	-10.1652	0
GSM929609	3.57631	8.83981	6.36329	4.84629	9.9035	3.58975	12.3141	6.61041	8.22534	6.6483	8.01791	6.8	1	-11.2743	0
GSM929610	3.87372	9.13829	5.95258	3.9136	9.4659	3.93864	10.6339	5.90322	9.63239	6.98565	8.03834	38.5333	1	-9.00918	1
GSM929611	3.82777	8.95316	6.2064	4.09171	9.63583	3.52699	12.1671	6.36705	9.82081	6.71998	8.21469	44.2333	0	-10.7852	0
GSM929612	4.0965	8.83966	5.86441	3.71788	9.65622	3.93849	11.4599	6.12865	9.66128	6.98822	7.29363	33.1	1	-10.1462	0
GSM929613	4.23102	8.49972	5.78442	4.16024	9.7989	3.63473	9.52154	5.10003	9.67229	6.47786	8.73741	47.2	0	-7.51432	1
GSM929614	3.82025	8.21755	6.27829	5.16996	9.71967	5.75865	13.5336	5.57823	8.0242	6.39843	7.42783	18.7	1	-11.9509	0
GSM929615	4.21354	9.20429	5.61894	3.99516	10.1963	3.41907	10.0033	5.67355	9.74488	6.57801	8.21316	71.1667	0	-8.3405	1
GSM929616	3.99653	8.56567	6.31741	3.83881	9.60593	3.58964	12.5826	6.33326	8.86974	6.90008	8.21082	5.33333	0	-11.4134	0
GSM929617	3.69886	8.84966	6.00477	5.44695	9.61113	3.50457	11.4509	5.56105	8.77865	6.41824	7.27237	11.2333	1	-9.96154	0
GSM929618	3.95168	8.93339	6.63696	3.76898	10.0659	4.05335	10.0065	5.73394	8.34275	7.13161	7.56893	20.2667	1	-8.71552	1
GSM929619	3.93713	8.80692	5.51605	3.6147	9.98143	3.11864	11.9605	5.99216	9.75408	6.36342	8.59555	62.9	0	-10.5589	0
GSM929620	4.01036	8.64866	5.8422	4.35406	9.55904	4.41105	12.6817	7.1116	9.00016	6.58381	7.5772	87.4667	0	-11.5956	0
GSM929621	3.82003	8.68832	6.04857	4.31045	9.96526	3.64692	12.315	6.18186	9.65335	6.69062	8.02364	95.3333	0	-10.9752	0
GSM929622	3.91191	8.74898	5.99224	3.76552	9.07308	3.59191	11.2843	6.54661	9.21013	6.7754	6.65034	2.6	1	-10.2741	0
GSM929623	3.9127	8.47642	6.16059	3.84421	9.13363	3.65335	11.0729	5.91281	9.48235	6.80443	7.51948	11.6667	1	-9.66615	0

## Sheet: GSE38832
sample	PRG3	PAK1	LTB4R	ICOS	SFPQ	LEP	VIM	SSC5D	CASP6	SLC11A1	UNG	OS	OS_IND	riskscore	medianB
GSM950417	6.51107	9.18662	6.29231	5.08382	10.4976	5.60477	11.9692	6.84109	10.0989	7.43046	8.87344	0.43	0	-9.81687	1
GSM950418	6.76254	9.0657	6.08334	5.32082	10.3795	5.15219	11.2625	7.0165	9.21789	7.55987	9.34162	84.43	0	-9.18731	1
GSM950419	6.84973	9.50566	6.08848	5.24266	10.9817	5.16022	9.6584	6.85191	9.33056	7.15185	9.99199	43.83	0	-7.32551	1
GSM950420	6.61098	8.91201	5.99655	5.66757	10.9254	4.92043	12.2848	6.84376	9.31918	7.59772	9.88176	81.1	0	-10.205	0
GSM950421	6.84774	8.58354	6.62016	5.53651	10.3803	6.13882	12.138	7.1037	8.78351	7.70051	9.17297	3.87	1	-10.0827	0
GSM950422	6.55192	8.31104	6.44212	5.26703	9.95113	5.27951	13.7956	6.94016	6.85649	9.10406	7.51455	108.57	0	-12.6845	0
GSM950423	6.16171	9.66242	6.59383	5.04494	10.7423	4.70027	12.2371	7.09294	10.0279	7.1798	9.0734	27.6	0	-10.3375	0
GSM950424	5.95767	8.9989	6.15569	5.17051	10.6463	4.62187	12.8018	6.94574	9.84376	7.49259	8.26719	41.47	0	-11.1701	0
GSM950425	6.17272	9.08709	6.51644	5.19469	11.285	4.09548	13.021	7.26387	9.98987	7.46675	8.65162	41	0	-11.5508	0
GSM950426	6.25989	9.51101	6.5412	5.16085	10.5341	4.90138	11.2416	6.47169	9.36937	6.92026	8.17274	54	0	-9.28901	1
GSM950429	6.88261	9.27905	6.23346	5.13283	11.185	5.25699	11.8892	6.71136	9.00666	7.72134	9.48113	108.73	0	-9.86594	1
GSM950430	6.63791	8.2	7.30997	5.33495	10.2952	5.24578	12.3062	6.98031	6.89298	7.4013	7.28307	46.2	0	-11.1306	0
GSM950431	6.61676	9.49585	6.24055	5.21694	10.9233	5.10637	10.3488	6.70428	9.31037	7.79865	9.27581	70.6	0	-8.22749	1
GSM950432	6.77033	9.2457	6.12979	5.17047	11.2717	5.1767	10.8111	6.67186	9.42615	7.06714	9.25266	105.6	0	-8.70159	1
GSM950433	6.6251	9.15529	6.66794	5.58264	10.7041	5.20686	12.9324	7.51515	8.93969	7.60535	8.4376	60	1	-11.3379	0
GSM950434	6.58462	9.47523	6.35637	5.13973	10.8822	4.91011	11.2832	6.54348	10.0436	6.97046	9.00515	85.63	0	-9.09899	1
GSM950435	6.77172	9.0373	6.95213	5.98364	10.4646	5.32248	12.7989	7.61892	8.55262	7.65616	7.51525	95.03	0	-11.3559	0
GSM950436	6.76723	8.6678	6.49259	5.31619	10.3651	5.47391	12.7014	7.51551	9.77546	7.5034	8.9611	54.7	0	-10.8203	0
GSM950437	6.97756	8.77473	6.79377	5.29945	10.3057	5.08376	10.9747	7.53078	9.15947	7.55809	7.89241	92.37	0	-9.34614	1
GSM950438	6.944	8.54367	6.4842	5.34499	10.941	4.9683	11.4502	7.57725	9.30972	7.62006	8.39707	41.53	1	-9.88037	0
GSM950439	6.63396	9.02523	6.05487	5.14319	10.271	5.61407	11.3223	6.90273	9.18911	6.84481	8.10822	57.2	0	-9.37015	1
GSM950444	6.84094	8.27237	7.14819	5.85369	10.4454	5.48061	13.292	7.28891	7.70114	8.12378	8.37579	83.77	0	-11.8288	0
GSM950446	6.23553	9.31347	6.3089	6.03925	11.0674	5.36616	12.7849	7.17364	9.92596	7.35774	9.04082	30.93	0	-10.7875	0
GSM950448	6.0609	9.84067	6.21579	4.92197	11.1838	4.96349	11.3647	6.63106	10.0988	7.04938	9.04918	12.17	0	-9.29751	1
GSM950449	6.23147	9.63788	6.40164	5.47008	10.9691	4.60047	11.793	6.47314	9.79653	7.31968	8.70134	0.3	0	-9.78768	1
GSM950450	6.1087	9.26593	6.40158	6.20573	11.2296	5.11089	11.4257	6.18878	10.4081	7.08861	9.19605	30.33	0	-9.0103	1
GSM950452	6.18644	9.28966	5.94094	5.66861	11.1707	5.51	11.9661	6.57797	9.82605	7.07733	8.64162	18.07	1	-9.87423	1
GSM950453	6.32218	9.42515	6.33094	5.58727	11.1979	4.72885	11.5823	6.1903	10.5875	7.10467	9.6546	31.37	0	-9.16067	1
GSM950454	6.27667	9.27043	6.2746	5.72512	11.1207	5.05465	11.3107	6.16424	10.6208	7.20274	9.05119	11.43	0	-8.91902	1
GSM950455	6.49611	9.75272	6.57133	5.95696	11.1964	4.8532	11.9996	6.04297	9.9069	7.60631	8.83249	22.83	0	-9.72377	1
GSM950457	6.09415	9.0828	6.63178	6.21565	11.3396	5.98349	13.2749	7.09937	9.61763	7.86858	8.86271	9.73	1	-11.348	0
GSM950459	6.32835	9.20905	7.72317	6.2918	11.0632	4.72485	12.5351	7.07651	9.2079	7.7942	8.91307	20.77	0	-10.7502	0
GSM950460	6.25537	9.98412	6.93752	4.77018	11.061	5.15656	10.1907	6.81484	10.1608	7.44987	9.17656	63.53	0	-8.03747	1
GSM950461	6.13835	10.0112	7.25537	5.40871	10.7534	4.93811	11.9009	7.08629	9.54157	7.2829	9.00819	37.17	0	-9.95802	0
GSM950462	6.45045	9.56724	7.22301	5.90269	10.8118	5.02029	11.9292	7.1825	9.89748	7.19029	9.24434	40.47	0	-9.83767	1
GSM950463	6.37508	9.79421	7.76683	5.85647	11.1322	4.65801	11.5806	7.17964	9.85343	7.16405	8.95858	7.37	0	-9.64462	1
GSM950465	6.21249	9.21717	6.48569	6.07748	10.8859	4.87431	12.9484	6.82626	9.72017	7.43283	9.37774	24.83	0	-10.8952	0
GSM950468	6.17849	8.94726	6.85417	5.18601	11.4462	4.37845	11.9864	6.6934	9.79258	7.58411	9.87936	3.83	0	-10.0798	0
GSM950470	6.49282	9.69774	6.46769	5.3604	11.0049	5.88026	12.7232	6.74476	10.6682	7.33548	8.98522	25.1	0	-10.4037	0
GSM950471	6.3188	9.34345	6.60375	4.88006	10.7478	4.84571	11.8568	6.82496	10.4441	6.93507	8.97085	110.5	0	-9.80759	1
GSM950474	6.30222	9.39253	6.94717	6.13301	11.2192	4.85128	10.6863	6.85417	10.3006	7.09007	9.49599	42.87	0	-8.41018	1
GSM950478	6.31933	9.83901	6.59044	5.63699	11.0257	4.72579	12.608	7.24635	10.0341	7.20669	9.06662	22.93	1	-10.6919	0
GSM950479	6.30036	9.28997	6.3087	5.57682	11.1354	4.65994	12.1178	6.69372	10.262	6.80796	9.17278	20.83	0	-10.0264	0
GSM950480	6.08752	9.71701	7.59777	5.06298	11.3454	5.17521	10.7071	6.80826	10.5172	6.96544	9.25987	12.97	0	-8.5356	1
GSM950481	6.00732	9.33257	6.53821	6.0227	10.8682	5.17685	12.0094	7.24827	9.75484	8.02173	9.35119	56.4	0	-10.0342	0
GSM950484	6.22085	9.71998	6.36547	5.51674	10.9304	5.47143	12.8896	6.56942	10.2169	7.13123	9.20052	20.43	0	-10.6175	0
GSM950485	5.76761	9.42491	6.42496	5.07244	11.2623	4.57079	12.179	6.68165	10.5824	6.69102	9.56809	19.77	0	-10.1176	0
GSM950486	6.07426	9.63688	6.77878	4.78735	11.0956	4.37431	12.1897	6.88526	10.3864	6.8728	8.92634	11.7	1	-10.346	0
GSM950487	6.28054	9.59509	6.49234	4.8613	10.9099	4.70991	12.7617	6.86042	10.5068	7.07067	9.02596	14.6	1	-10.7867	0
GSM950490	5.9226	9.40769	6.6617	5.7296	11.4867	4.31858	12.2594	6.54597	10.195	7.03511	8.83188	53.03	0	-10.3591	0
GSM950492	6.25043	8.92074	6.97654	6.76261	11.0816	5.21955	13.1661	6.85029	8.48648	7.48619	8.13548	44.7	0	-11.4797	0
GSM950495	6.16626	8.82793	6.66441	5.03854	11.181	4.41705	13.5036	6.88172	8.71117	7.92733	8.39024	9.2	0	-12.2031	0
GSM950497	6.48148	9.62477	7.05222	5.12422	10.039	5.11985	11.2316	7.49008	10.0319	7.54043	9.36476	4.33	0	-9.12942	1
GSM950500	6.34288	8.86117	6.5262	5.93041	11.6386	4.81191	12.6087	6.45332	10.03	7.73563	9.97931	20.33	0	-10.4451	0
GSM950504	6.18245	9.46853	6.28953	5.53291	11.525	4.38453	11.9034	6.81908	10.18	7.18982	8.40062	10.53	1	-10.1392	0
GSM950505	6.25511	9.39631	7.09182	5.07078	11.1544	4.94687	12.5407	6.73956	10.0061	8.11816	9.50754	11.43	0	-10.5589	0
GSM950506	6.10631	9.27067	6.47205	4.48579	11.4393	4.55166	11.2235	7.01623	10.4803	6.9584	9.36173	8.43	0	-9.36893	1
GSM950507	6.15108	9.01804	6.38422	5.00658	11.288	4.70278	12.7392	6.80945	10.1113	7.37422	9.14504	9.6	0	-10.923	0
GSM950509	6.70791	8.64012	7.09151	5.52054	10.4523	5.80533	10.7427	7.22333	8.06549	7.36898	8.30769	54.17	0	-9.0076	1
GSM950512	6.60462	8.94858	6.35157	4.94625	10.7311	5.06852	10.2364	6.54976	9.1898	7.12523	9.23839	80.37	0	-8.12686	1
GSM950513	6.74874	8.98098	6.31282	5.40486	10.4458	4.97046	11.0509	6.81252	8.37677	7.43669	9.26905	95.03	0	-9.0889	1
GSM950514	6.8027	9.73182	6.55248	5.25902	10.843	5.12556	10.5874	6.58633	10.1025	7.62535	9.37429	50.17	0	-8.21797	1
GSM950516	6.72755	9.20952	6.81395	5.5213	10.6717	5.55766	10.2689	7.12341	9.14139	7.58298	8.5312	89.17	0	-8.28859	1
GSM950517	6.74639	8.65896	6.21983	5.8575	10.6415	5.33722	11.7968	6.61147	9.32469	7.7319	8.86586	52.07	0	-9.69411	1
GSM950519	6.82682	9.21253	6.79438	5.11057	9.92016	5.26485	10.035	7.15412	8.38398	7.3448	9.01242	84.2	0	-8.04212	1
GSM950520	6.65828	9.19057	6.05985	5.23284	9.99888	4.91052	10.9028	6.69155	9.62363	7.27818	9.50934	111.4	0	-8.59451	1
GSM950521	6.58525	8.51019	6.20901	5.8622	10.6346	4.98762	12.6222	6.45592	8.40005	7.26789	8.52166	7.83	0	-10.8032	0
GSM950522	6.87396	9.59805	7.00615	5.16417	10.2842	5.25937	9.47263	7.02651	9.44842	7.69601	8.86198	95.47	0	-7.29724	1
GSM950523	6.50553	8.92682	5.96591	5.58166	10.8534	4.94932	12.2731	6.68459	9.6304	7.17084	9.04798	106.47	0	-10.2439	0
GSM950525	6.68114	9.60594	5.9342	5.47363	10.7085	5.23263	11.9592	6.91747	9.8223	7.55527	9.46936	92.47	0	-9.73653	1
GSM950528	6.64969	9.21564	6.75391	5.71527	10.9526	5.37932	11.1499	6.62465	8.76512	7.7693	9.44692	92.2	0	-9.01359	1
GSM950529	6.86685	9.08863	6.2665	5.27017	10.8715	5.14365	10.8911	6.93882	9.40507	7.43593	9.35346	91.8	0	-8.80458	1
GSM950531	6.50805	9.00967	6.35745	5.59832	10.1978	5.17265	13.6061	7.11701	7.70921	7.85167	7.33136	21.57	0	-12.309	0
GSM950532	6.74913	9.17217	6.6507	6.64797	10.7116	4.91504	12.472	6.99206	7.40696	7.64791	9.76247	33.07	0	-10.5666	0

## Sheet: GSE39582
sample	PRG3	PAK1	LTB4R	ICOS	SFPQ	LEP	VIM	SSC5D	CASP6	SLC11A1	UNG	OS	OS_IND	riskscore	medianB
GSM1681353	4.34691	6.8829	5.18642	4.42422	7.08785	3.98753	7.92908	5.14302	8.59933	5.15562	7.38446	131	0	-5.84176	0
GSM1681355	4.64793	6.7417	5.05077	4.06098	7.05395	3.65722	6.43344	5.12965	8.66109	5.00617	7.68026	141	0	-4.26507	1
GSM1681357	4.42444	6.69108	4.74994	4.56459	7.0654	3.5095	6.83413	4.925	9.1108	4.96273	7.89197	123	0	-4.50028	1
GSM1681359	4.42066	6.46741	5.25023	4.74722	7.0466	4.64857	7.82713	5.0623	8.42386	5.27631	7.15887	36	1	-5.65422	0
GSM1681360	4.41029	6.75065	4.93538	4.54116	7.27834	3.91414	7.91429	5.0687	8.85322	5.03196	7.26875	30	1	-5.809	0
GSM1681363	4.35908	6.82518	4.81559	4.73236	7.20501	3.73195	6.69686	4.74388	9.1115	5.22301	8.08609	85	0	-4.23155	1
GSM1681364	4.41116	6.98766	5.00087	3.99016	6.98251	3.53186	6.65225	5.11411	9.03336	5.09908	7.69355	85	0	-4.46095	1
GSM1681365	4.18602	6.82874	5.17882	4.27428	7.03424	3.70967	6.32931	4.94585	9.02943	5.27368	7.69708	86	0	-4.06639	1
GSM1681367	4.85459	6.70575	5.06929	4.27781	6.91356	4.33393	6.93917	5.35355	8.83131	5.09303	7.60129	76	0	-4.65974	1
GSM1681368	4.21361	6.7373	4.80547	4.21218	7.58305	3.40537	7.14734	4.72846	9.39069	5.07646	8.01351	81	0	-4.88218	1
GSM1681369	4.2462	6.55894	5.35592	3.95546	7.10677	4.3192	6.94583	4.88182	9.0271	5.56607	7.67919	65	1	-4.68524	1
GSM1681370	4.31088	6.9197	5.04471	5.51763	7.08313	3.70727	6.83202	5.15053	8.57087	5.23917	7.67015	74	0	-4.53875	1
GSM971959	4.30264	6.36392	5.49302	4.39199	7.33049	4.20719	7.00723	4.74536	8.56112	5.15431	8.48073	52	0	-4.60952	1
GSM971962	4.13199	5.54401	5.04863	5.06262	7.39889	3.66036	8.71723	5.73144	7.88309	5.3724	8.00811	73	0	-7.03978	0
GSM971963	4.35854	6.224	5.60413	5.98841	7.4401	3.18509	7.799	5.24945	7.57316	5.01552	7.77518	20	1	-5.86739	0
GSM971964	4.71516	6.27624	4.75312	4.64624	7.31613	3.34091	7.51268	5.00082	9.54327	4.87842	8.73834	35	0	-5.05868	1
GSM971965	4.26385	6.45253	4.87817	4.27575	7.27146	3.12943	7.29955	5.25263	8.76731	5.08621	8.00156	33	0	-5.31784	0
GSM971966	4.09616	6.33265	4.97087	3.82451	7.19131	4.718	7.31145	4.33617	8.4659	5.38136	8.62673	63	0	-4.79905	1
GSM971967	4.57249	6.78383	5.31241	4.00005	7.45607	3.33354	6.45827	4.71351	8.82541	4.95658	8.31969	31	1	-4.14873	1
GSM971968	4.11417	6.18256	4.99853	5.24305	7.26811	3.46156	7.64116	4.46466	6.73928	5.29114	7.22437	112	0	-5.78337	0
GSM971973	4.15237	5.65683	6.02193	3.9066	8.01584	4.08674	6.91361	5.34811	7.3963	5.2139	8.57701	46	0	-5.15943	1
GSM971975	4.6073	5.97612	5.50233	4.50677	7.71711	3.6387	6.43797	5.18378	8.50736	5.15735	8.36223	46	0	-4.32051	1
GSM971976	4.13605	6.66993	5.02082	4.22483	7.43309	3.49346	6.56803	4.92605	7.65472	4.98256	8.79959	36	0	-4.4265	1
GSM971977	4.13225	6.31767	5.47836	4.65844	7.24258	3.46009	8.0177	5.00386	8.02376	5.3952	8.24682	49	0	-6.00664	0
GSM971979	4.35273	6.1791	4.90356	4.54614	7.6152	3.92571	8.48478	4.97114	8.4169	5.55948	7.53062	53	0	-6.54627	0
GSM971980	4.33361	6.68089	4.85773	4.81269	7.01974	3.16529	7.1412	4.57638	7.88832	5.41382	7.4776	59	0	-5.05514	1
GSM971981	4.33263	6.63811	5.16174	4.89594	7.47852	3.88144	7.65706	5.52871	7.51658	5.53186	8.41177	48	0	-5.70415	0
GSM971982	4.36346	6.64418	5.48459	4.9088	7.61171	3.69981	8.06341	5.22452	8.00895	5.71576	7.99402	42	1	-6.10463	0
GSM971983	4.14829	6.37577	5.18709	5.47158	7.69279	3.47745	8.67946	4.99657	7.85167	5.53489	8.49844	87	0	-6.62853	0
GSM971984	4.32646	6.87685	5.18285	4.78561	7.87796	3.53485	7.36565	5.30385	7.95887	5.4964	8.68202	81	0	-5.31993	0
GSM971986	4.90527	5.90771	5.28939	5.07821	7.11379	4.12884	7.77442	5.93	7.95129	5.56963	6.17685	68	0	-6.19619	0
GSM971987	4.07031	6.16914	5.02035	4.85208	7.28237	3.57004	8.0079	4.86117	8.61704	4.95002	7.55151	68	0	-5.95051	0
GSM971991	4.16974	6.37326	4.92799	4.46621	7.39308	3.83751	7.1093	5.54082	8.6252	5.46153	7.33378	55	1	-5.26718	0
GSM971992	4.25608	6.36323	5.18725	4.17438	7.8038	3.73793	6.44604	5.3113	8.58807	5.00279	8.53799	20	1	-4.35709	1
GSM971993	4.25009	6.62469	5.03647	5.30122	8.11446	4.00122	7.30917	5.08434	8.80592	5.38096	9.30652	56	0	-4.84704	1
GSM971994	4.11801	6.88596	4.76976	4.01422	7.75792	3.16205	6.79934	4.79033	8.64713	5.08184	8.55681	43	0	-4.64163	1
GSM971995	4.07116	6.60522	4.86565	4.47839	7.04263	4.07979	6.99266	5.64003	8.03676	5.12852	7.58622	25	0	-5.08723	1
GSM971996	4.09587	6.01845	5.35116	5.46036	7.19346	3.52687	8.92922	5.45442	7.59454	5.58006	8.0159	76	0	-7.12897	0
GSM971997	4.09192	6.43638	5.15275	5.52082	7.21515	3.65083	7.71888	4.69394	7.23688	5.04572	8.09539	89	0	-5.56492	0
GSM971998	4.16766	6.35055	5.02601	4.19527	7.33571	3.27509	7.45322	4.7199	7.97149	5.1467	7.70552	23	1	-5.52878	0
GSM971999	4.41426	6.4855	5.05467	5.07097	7.39717	3.16876	8.44469	5.11068	8.68424	4.99203	7.99481	1	0	-6.36773	0
GSM972000	4.36464	6.38764	5.02953	3.93734	7.23051	3.635	6.76852	5.88536	8.486	5.27216	7.67357	9	0	-5.01408	1
GSM972001	4.18457	6.56871	5.17549	4.54287	7.45814	3.49928	6.59691	5.14265	8.88037	5.02034	8.09057	73	0	-4.43285	1
GSM972002	4.40746	5.86185	5.289	4.05223	7.81597	3.86521	7.23492	4.89057	8.20413	5.51839	8.49124	26	0	-5.19045	0
GSM972015	4.57233	6.46561	4.82038	3.81271	8.00648	3.63321	6.96328	5.56049	7.38021	5.49726	7.96261	91	0	-5.35366	0
GSM972016	4.20696	5.53763	5.42327	4.58684	7.21115	3.7752	8.17702	5.48868	8.19966	5.80738	8.91609	16	1	-6.20435	0
GSM972017	4.21903	6.35912	5.81634	4.86232	7.46039	4.34537	6.48934	5.63842	7.76862	5.12277	8.01611	43	0	-4.49328	1
GSM972018	4.48698	6.42616	5.60405	5.51021	7.12754	3.249	7.58027	5.19964	8.16634	5.57896	7.63503	117	0	-5.55527	0
GSM972019	4.10358	6.3629	4.82317	4.65207	7.20096	3.5937	8.91502	4.99182	7.71565	5.33941	8.00688	25	1	-7.00378	0
GSM972020	4.3533	6.37893	4.87166	4.7919	7.60336	3.20179	7.178	4.45602	8.47523	4.92596	8.39931	78	0	-4.8718	1
GSM972021	4.2475	5.63469	4.86829	3.83479	7.64781	3.25205	6.78674	4.55134	7.47678	5.04646	9.16271	37	1	-4.72992	1
GSM972022	4.35408	6.59657	4.91142	4.66157	7.73813	3.55333	6.83678	5.46405	8.86575	5.0687	8.08451	82	0	-4.77679	1
GSM972023	4.08341	6.07104	4.9496	3.98401	7.14715	3.66622	7.11347	5.76181	8.81506	5.24848	7.6368	16	0	-5.33987	0
GSM972024	4.05994	6.73508	5.43555	4.43153	7.53329	3.87756	6.9017	5.47976	9.06521	5.00492	8.62702	43	0	-4.67961	1
GSM972025	4.49599	6.51136	4.8462	4.35752	7.42547	3.55895	6.95523	5.01147	9.32578	4.99305	7.5324	53	0	-4.77888	1
GSM972026	4.05356	6.25868	4.79462	4.53555	7.37309	3.55468	7.56892	5.15915	8.41122	5.38455	8.49118	34	1	-5.50211	0
GSM972027	4.54321	6.89611	5.03373	4.22733	7.47557	3.71671	6.8846	5.3146	8.11233	5.26648	7.92863	94	0	-4.87795	1
GSM972028	4.30333	6.25875	5.17534	4.29841	7.27913	3.90874	7.29609	5.41962	7.74144	5.40416	7.61568	78	0	-5.49815	0
GSM972029	4.55461	6.20096	5.07506	4.03311	7.19128	3.9132	7.80445	5.56142	8.45233	5.13258	7.4217	36	0	-5.9787	0
GSM972030	4.25008	5.80921	5.01921	4.36774	7.17898	3.45526	7.93146	5.81825	7.98634	5.52583	7.12455	52	0	-6.46103	0
GSM972031	4.3198	6.50968	5.4209	4.153	6.91561	3.54647	8.69694	4.94108	7.93032	4.83806	8.07765	55	0	-6.67637	0
GSM972032	4.28867	6.72614	4.90394	4.59857	7.86391	3.37944	7.68665	4.5915	9.11969	4.98563	8.35403	60	0	-5.36535	0
GSM972033	4.4789	6.36809	5.42042	4.12388	7.07297	3.81184	5.78534	5.19613	8.7632	4.97013	8.55212	50	0	-3.4456	1
GSM972034	4.47598	6.41844	5.24585	4.18641	7.22553	3.54871	5.9541	5.16712	7.83713	5.06591	7.74865	50	0	-3.98164	1
GSM972035	4.15928	6.40198	4.82853	4.05925	7.47265	3.73364	6.34705	5.07628	8.56359	5.16322	8.99867	39	0	-4.07549	1
GSM972036	4.23403	6.26868	5.22268	4.2087	7.16925	3.77155	6.58632	5.01509	8.6441	5.1422	7.56881	50	0	-4.50957	1
GSM972037	3.95905	5.98854	5.32858	4.23202	7.46116	3.60448	6.36396	5.05895	7.90245	5.32403	7.90842	33	0	-4.49104	1
GSM972038	4.32674	6.38747	4.96356	4.60939	7.57247	3.73801	6.62903	4.76537	8.55766	5.27092	8.25976	1	1	-4.34937	1
GSM972040	4.12648	5.89837	4.85096	4.43916	7.72825	3.37779	6.80224	4.45962	9.18241	4.85026	8.6779	63	0	-4.42532	1
GSM972041	4.30115	6.42117	4.87623	3.91782	7.14123	3.46367	7.20642	5.00568	8.97617	5.09293	8.30459	55	0	-5.02115	1
GSM972042	4.19071	6.62952	4.6553	4.42641	7.64143	3.35014	6.43524	4.65334	8.91355	4.91963	8.23896	51	0	-4.13525	1
GSM972044	4.09736	5.97842	5.29196	4.12271	7.76805	3.57224	6.09507	4.78147	8.25204	5.03922	9.00107	42	0	-3.88814	1
GSM972046	4.14992	6.01167	5.12895	4.94048	7.23745	3.49028	8.18304	5.00733	7.6984	5.12573	7.71514	58	0	-6.30435	0
GSM972047	4.18095	6.32373	4.78141	4.0123	7.85135	3.36434	7.03565	4.53599	8.59268	5.10701	9.15771	33	0	-4.73551	1
GSM972049	4.28525	6.99772	5.38736	4.43708	7.50407	3.79706	6.34237	4.76979	7.2191	5.25588	8.55857	26	0	-4.1495	1
GSM972050	4.28378	6.78617	5.13586	4.54026	7.25213	3.43852	7.32909	4.76464	8.62861	5.0151	7.69009	19	0	-5.15039	1
GSM972052	4.17106	6.66365	4.80774	4.40184	7.80542	3.47294	7.14428	4.85166	8.39979	4.95527	8.39746	15	0	-5.00068	1
GSM972053	4.24522	6.75868	5.06509	4.14983	7.39136	3.77898	6.21012	4.64058	8.4069	4.92245	8.15576	29	0	-3.89704	1
GSM972054	4.18832	6.174	5.0405	4.99296	7.15258	3.38427	7.8038	5.65071	8.27181	5.34472	7.46151	26	0	-6.04478	0
GSM972055	4.32509	6.37715	4.97191	4.35074	7.77077	3.82481	7.15286	5.67219	8.68229	5.45781	8.15641	93	0	-5.23692	0
GSM972056	4.37833	6.8188	4.99311	4.26173	7.80122	3.66204	6.96355	5.1105	7.5551	5.55272	8.04897	92	0	-5.06736	1
GSM972057	4.67509	6.36921	5.31024	4.34205	7.76728	3.69475	7.06336	5.20618	8.10721	5.43721	8.10161	26	1	-5.08409	1
GSM972058	4.21226	6.31684	5.18721	4.92168	8.33879	3.37667	7.73638	4.69124	7.69472	5.66179	8.50953	60	0	-5.76848	0
GSM972059	4.59022	5.45908	5.51585	4.84038	7.42205	3.81947	7.67936	5.80056	6.60383	6.06333	8.14465	59	0	-6.14156	0
GSM972060	4.2765	6.60949	4.8964	4.65001	7.76765	3.47288	7.16901	5.00405	8.8097	5.17813	7.58539	82	0	-5.13174	1
GSM972061	4.39492	6.59302	5.53347	4.27968	7.1745	3.60956	6.76119	5.94203	8.74695	5.52222	8.89868	43	1	-4.68055	1
GSM972062	4.04097	6.50967	4.95883	4.26567	7.78069	3.69225	7.06147	5.33779	8.20108	5.17204	7.82329	23	1	-5.22834	0
GSM972063	3.95465	6.65579	4.75298	5.02865	7.56203	3.41946	7.20886	5.11044	8.94738	5.0279	8.39519	70	0	-4.97737	1
GSM972065	4.24359	6.78438	4.9625	4.66772	7.41311	3.44191	7.31401	4.99541	8.60272	5.10513	8.66284	46	0	-5.03179	1
GSM972067	4.2405	6.65493	4.85541	4.81642	7.71719	3.56011	7.53233	5.40719	8.29189	5.23971	8.33798	183	1	-5.5251	0
GSM972068	4.3982	6.13899	5.08079	4.86015	7.41594	3.72963	7.87853	5.48069	7.81215	5.68089	7.96913	22	1	-6.03769	0
GSM972069	4.41772	6.49266	4.94523	4.26367	7.476	3.66762	7.20534	5.40292	8.54292	5.08687	8.42108	201	0	-5.12913	1
GSM972070	4.16966	6.69839	4.81601	4.43392	7.32602	3.39708	7.19317	5.29493	8.51187	5.12376	7.43222	68	1	-5.29823	0
GSM972071	3.9338	6.56585	4.75022	4.3162	7.64168	3.53596	7.16292	5.14131	8.25838	5.05086	8.33249	183	0	-5.16552	1
GSM972072	4.05987	6.38696	4.8779	5.25243	7.62466	3.66832	7.88548	4.92707	7.66897	5.22315	8.63965	172	0	-5.74973	0
GSM972073	4.1247	6.24033	4.93589	5.13097	7.57585	3.52969	7.59169	5.35576	8.11437	5.37521	8.34044	163	0	-5.60777	0
GSM972074	4.64343	6.79979	5.13891	4.84097	7.38505	3.64193	6.84129	5.13258	8.52087	5.24001	7.5967	75	1	-4.68754	1
GSM972075	4.28164	6.29846	4.89712	4.24521	7.91729	3.65192	7.02854	4.84307	9.02925	5.28282	8.45399	44	1	-4.81573	1
GSM972076	4.26285	6.53863	4.96732	4.72947	7.93358	3.57685	7.23582	5.14075	7.57111	5.34422	8.04103	153	0	-5.36591	0
GSM972077	4.62015	6.99473	5.18431	4.49398	7.33328	3.60906	7.56528	6.2221	7.71374	5.55566	8.15269	31	1	-5.84207	0
GSM972078	4.15846	5.9038	4.68688	4.07146	7.89889	3.64159	7.39782	5.61707	8.63986	5.29884	8.48612	145	1	-5.57351	0
GSM972079	4.78371	6.56265	5.46899	4.20733	7.60959	3.87242	7.42619	5.81368	7.87816	5.76761	8.39104	168	0	-5.57455	0
GSM972080	4.33075	6.18532	4.89962	4.28399	7.92653	3.50872	7.40139	4.84204	8.22531	5.48974	8.62145	165	0	-5.34143	0
GSM972081	4.4123	6.36616	4.83735	3.95034	7.8235	3.2944	6.92754	5.10216	8.51834	4.99758	8.15815	26	0	-4.97582	1
GSM972082	4.61905	6.01719	5.00567	4.31677	7.35335	3.78125	7.70197	5.78719	8.29244	5.3917	7.9313	132	1	-5.89768	0
GSM972083	4.2477	6.3835	5.07356	5.01367	7.38265	3.7507	7.14283	5.23018	8.21424	5.35714	7.99911	127	0	-5.06405	1
GSM972084	4.25074	6.49583	4.94165	4.71849	7.41627	3.45515	7.48502	5.03753	8.26513	5.08103	7.49841	129	0	-5.52726	0
GSM972085	4.27897	6.86076	4.88141	4.92282	7.60589	3.40478	7.17295	5.15441	8.77115	5.43869	7.67853	97	0	-5.10497	1
GSM972086	4.21649	6.37737	5.03416	4.08332	7.94545	4.2295	6.67573	4.92619	8.12724	4.96854	9.40065	43	1	-4.33345	1
GSM972087	4.42497	6.24093	5.07402	5.59912	7.52721	3.55972	6.62382	4.50902	8.6133	4.97276	8.30627	32	1	-4.12128	1
GSM972088	4.09952	6.31807	4.88712	4.88998	7.08199	4.68425	8.04032	5.83912	8.31342	4.93877	7.76511	79	0	-6.02598	0
GSM972089	4.21745	5.96338	4.72527	4.27548	7.10666	4.69901	8.00828	6.20691	7.64558	4.93761	7.32137	87	0	-6.40413	0
GSM972090	4.2109	6.71027	5.09617	4.05207	7.23113	3.5733	6.09819	5.06336	8.63143	4.97112	8.12502	69	0	-3.91499	1
GSM972091	4.04314	6.60839	4.98829	4.50257	7.48272	3.48674	6.03862	4.6805	8.88626	5.08798	8.84863	70	0	-3.58523	1
GSM972092	4.24061	6.37321	4.83274	4.88684	7.23579	3.53456	7.70638	5.21753	8.39921	5.15683	7.78047	47	0	-5.68889	0
GSM972093	3.95075	6.2903	5.74104	4.23087	7.06368	4.95632	7.96945	5.22351	8.93981	5.04147	7.6133	74	0	-5.77466	0
GSM972094	4.13905	6.37434	5.0168	4.86539	7.47891	3.3135	7.53034	5.37494	8.72669	5.1004	8.93269	61	0	-5.36422	0
GSM972095	4.1966	6.14346	4.87229	4.7967	7.52433	3.61973	7.75931	4.89677	8.42312	5.06752	7.91474	67	0	-5.6863	0
GSM972096	4.10111	5.99116	5.27954	4.1898	7.25015	3.41758	5.94039	5.41625	9.03961	5.14081	8.30941	15	0	-3.86835	1
GSM972097	4.56157	5.58422	5.1095	4.39731	6.69374	3.60544	8.07529	6.51348	7.72767	5.62605	6.28574	12	1	-6.90878	0
GSM972098	4.7262	6.51867	5.51756	4.2174	7.32446	3.80728	6.09413	5.74585	8.39999	5.09675	7.68261	15	1	-4.15011	1
GSM972099	4.42488	6.45559	4.87102	3.92752	7.55517	3.88112	6.78376	5.31794	9.46456	5.02808	8.34821	15	0	-4.54799	1
GSM972100	4.31421	6.04699	5.15711	4.59046	7.33852	3.32711	6.98223	5.45475	9.05729	5.33455	8.11641	25	0	-4.9599	1
GSM972101	4.35764	6.11282	5.10093	4.7006	6.81208	3.55827	7.3532	5.56489	8.60464	5.07339	6.65946	35	0	-5.57534	0
GSM972102	4.46661	6.01162	5.30381	5.19006	7.16512	3.47609	8.68686	5.48859	7.80688	5.19979	6.8368	46	0	-7.05369	0
GSM972103	4.40202	6.21898	5.20538	4.63438	7.34276	3.64191	7.48105	5.58104	7.99288	5.16538	8.43317	58	0	-5.52786	0
GSM972104	4.16884	6.15709	5.14872	4.4375	7.12229	3.35231	8.92073	5.79917	7.64082	5.04814	7.68377	41	0	-7.38829	0
GSM972105	4.73139	5.98328	5.82134	4.5995	6.97342	3.98571	6.89252	6.50619	8.24167	5.4332	8.26498	32	0	-5.06645	1
GSM972106	4.58256	6.39965	4.83705	4.10674	7.44567	3.51175	6.99415	5.66905	8.52676	5.14973	7.50942	72	0	-5.2046	0
GSM972107	4.58576	6.22262	5.34566	4.05927	6.98696	3.71434	7.24801	5.82008	7.84234	5.43102	7.45741	60	1	-5.57394	0
GSM972108	4.24936	6.71257	4.75625	4.2387	7.2063	3.32821	6.82547	4.72684	8.87532	4.82127	8.41288	103	0	-4.48021	1
GSM972109	4.50992	6.26186	5.16793	4.52427	7.32874	3.60061	7.17901	5.23088	8.87433	5.41857	7.80799	36	0	-5.10358	1
GSM972110	4.26349	6.2714	4.92546	4.68863	7.23056	3.47889	7.26836	5.15828	8.44805	5.10751	8.11962	7	1	-5.1783	1
GSM972111	4.15633	6.2794	5.23833	4.19024	7.17712	3.43976	7.4875	5.74813	7.97915	5.1207	6.6713	22	0	-6.03241	0
GSM972112	4.52676	5.59735	5.0624	4.80749	7.12167	4.17064	8.84667	5.06908	7.85256	5.74287	7.5716	32	1	-6.93063	0
GSM972113	4.32215	5.5501	4.85752	4.09006	6.77896	5.98996	8.85225	5.76955	7.2155	5.25267	6.76592	27	0	-7.13106	0
GSM972114	4.21207	6.41753	5.00656	4.0838	7.44404	3.4636	7.15325	5.63798	8.44627	5.46426	7.88161	46	0	-5.38186	0
GSM972115	4.24097	6.39877	5.3361	4.03439	6.85312	3.62341	7.09194	5.39938	8.45707	5.07997	7.66736	75	1	-5.15135	1
GSM972116	4.13966	6.37094	4.87668	3.94993	6.85396	3.51279	7.10167	5.91577	8.32047	5.00705	7.05529	29	1	-5.49947	0
GSM972117	4.01257	6.31846	5.02305	5.67327	7.27518	3.27772	7.40638	4.90963	8.07598	4.92753	7.55675	32	0	-5.3442	0
GSM972118	4.22602	6.55253	5.68216	3.83895	7.78217	3.95279	6.5699	5.18577	7.53429	4.87686	7.75724	30	0	-4.75789	1
GSM972119	4.36692	6.62524	4.79766	4.22508	6.88147	3.37419	7.32531	5.56434	8.18059	4.92786	7.51536	37	0	-5.48777	0
GSM972120	4.08232	6.42541	5.08437	5.39161	7.66841	3.46117	7.55537	5.17236	8.58435	5.08402	8.64226	36	0	-5.34111	0
GSM972121	4.32243	5.70097	5.26759	4.72105	7.2141	3.67379	7.16433	4.73177	8.18971	5.06499	7.31023	35	0	-5.15328	1
GSM972122	4.47377	6.21981	5.0963	3.93479	7.07975	3.51029	6.66902	5.50376	8.31607	4.99186	8.20114	19	1	-4.70453	1
GSM972123	4.27301	6.32635	5.07012	4.80158	7.48753	3.36805	6.77483	5.10358	8.4375	5.13199	8.12876	71	0	-4.68231	1
GSM972124	3.62691	6.44977	4.9394	4.12813	7.26973	3.22357	7.46704	5.76006	8.77886	5.09406	7.80262	75	0	-5.77581	0
GSM972125	4.29488	6.00763	5.1771	4.35044	7.35426	3.49983	7.97059	6.11171	7.95181	5.26352	7.56834	68	0	-6.48909	0
GSM972126	4.38582	6.35367	5.52714	4.16786	7.21195	3.2739	6.4538	5.35117	8.20008	4.91119	8.10536	63	0	-4.49715	1
GSM972127	4.26592	6.29621	5.69735	5.41781	6.99592	3.88887	7.42248	6.10514	7.87795	5.22737	7.18407	85	0	-5.69851	0
GSM972128	4.14928	6.17869	5.25896	4.58603	7.48039	3.59056	7.69335	5.53349	8.6464	5.35535	8.21076	93	0	-5.76457	0
GSM972129	4.36654	6.19898	5.26598	4.72252	7.27222	3.30352	7.68356	5.00365	8.31691	5.15745	8.15702	11	0	-5.61497	0
GSM972130	4.6436	6.91469	5.92152	3.7915	7.12567	3.34078	6.36508	5.33599	8.72053	5.1317	7.05943	55	0	-4.47115	1
GSM972131	4.34781	6.17931	5.09466	4.3796	7.06459	4.216	7.9641	6.25572	8.34248	5.23039	7.6325	86	0	-6.24458	0
GSM972132	4.24522	6.19323	4.75515	3.82811	7.47138	3.12619	7.43638	5.5217	8.47685	5.11689	8.70372	61	1	-5.5756	0
GSM972133	4.45907	6.25896	5.03738	3.87728	7.0704	3.59861	8.93997	5.46332	8.31561	5.1991	7.12804	53	1	-7.29329	0
GSM972134	4.00835	5.92053	5.30683	4.73384	7.02643	3.42483	8.52832	4.8442	8.14461	4.90826	7.54773	14	1	-6.60672	0
GSM972135	4.38488	5.36207	5.40661	4.02546	7.67114	3.69297	6.01962	5.23632	8.31406	5.22895	7.55427	13	1	-4.23629	1
GSM972136	4.19831	6.49799	5.04724	4.18089	7.52938	3.4013	6.96218	5.05491	8.70358	4.98941	8.22004	130	0	-4.87556	1
GSM972137	4.24252	6.28453	4.93525	4.39567	7.5385	3.73761	6.7499	5.36856	9.04277	5.11136	8.57275	129	0	-4.55644	1
GSM972138	4.44334	6.54343	5.24962	4.22825	7.07455	3.17349	6.52818	4.88319	8.54871	5.22111	7.60486	53	1	-4.45336	1
GSM972139	4.52785	6.35741	5.07562	4.35751	7.31065	3.50862	6.6727	5.12079	8.60517	5.25293	6.55532	102	0	-4.84216	1
GSM972140	4.18832	5.75181	4.89375	4.64049	7.2558	3.91891	9.16885	4.83013	8.77208	5.63917	8.19624	172	0	-7.04008	0
GSM972141	4.23895	6.18398	5.0794	4.096	7.19428	3.47534	7.94243	5.49837	8.11882	5.61441	7.24758	84	0	-6.33515	0
GSM972142	4.1757	6.37451	4.93868	4.14401	7.76313	3.41085	7.61359	4.79668	8.66478	4.8846	7.72844	35	1	-5.63591	0
GSM972143	4.45707	5.74857	4.79855	4.72616	7.48829	3.92264	7.16827	5.01354	8.9355	5.12769	8.00959	154	0	-4.95851	1
GSM972144	4.12751	6.62908	5.11878	4.0011	7.40627	3.59269	6.87776	5.03365	8.20603	5.10657	6.97436	121	0	-5.08016	1
GSM972145	4.12006	6.61845	4.91383	4.78169	7.18459	3.32536	7.09198	5.20789	8.27358	5.08301	7.1153	135	0	-5.22206	0
GSM972146	4.15432	6.18413	4.84419	4.16767	7.28288	3.6657	7.61034	5.18776	8.33162	5.057	7.65912	66	0	-5.72472	0
GSM972147	4.46974	6.27384	4.9787	4.701	7.40369	3.61453	7.57358	5.13247	8.80926	4.90853	8.20983	140	0	-5.37799	0
GSM972148	4.05958	6.56029	4.80827	4.38456	7.14853	3.343	7.16929	5.25776	8.13096	4.98838	7.79427	127	0	-5.26199	0
GSM972149	4.46435	6.55724	6.00077	4.2881	6.83117	4.04698	6.66916	5.54274	8.50411	5.43984	6.73375	132	0	-4.79055	1
GSM972150	4.12657	6.21404	4.98604	4.433	7.06064	3.62171	7.07126	5.3362	8.77534	4.92333	7.42838	109	0	-5.10731	1
GSM972151	4.03108	6.59793	5.08195	4.37542	7.166	3.75703	6.45844	5.35232	8.65578	5.04042	8.38605	77	0	-4.27727	1
GSM972152	4.45031	6.38052	4.76308	4.66719	7.54868	3.70785	6.62777	4.86673	8.86531	4.90716	8.33337	56	0	-4.26979	1
GSM972153	4.13983	6.43631	4.77908	4.88356	7.25254	3.69658	8.04617	5.31231	8.22604	4.98962	7.64939	66	1	-6.09928	0
GSM972154	4.42229	6.41693	4.87321	4.25987	7.65092	3.84166	6.84161	4.85274	8.87123	5.09574	7.97629	44	1	-4.62091	1
GSM972155	4.23172	5.80559	4.70602	4.32711	7.52165	3.16588	6.81042	5.19083	8.89287	4.9199	8.1023	24	1	-4.83269	1
GSM972156	4.05954	6.53139	5.06582	4.49192	7.32891	3.53838	7.40859	5.49557	8.62025	5.00227	7.611	112	1	-5.52776	0
GSM972157	4.42803	6.06032	5.04479	4.39512	7.45637	3.80864	7.81379	5.33204	8.50706	5.01577	7.6436	118	0	-5.90203	0
GSM972158	4.1909	6.15678	5.19161	5.04112	7.26659	4.35041	8.00857	5.22574	8.13125	5.41213	7.83608	120	0	-5.92554	0
GSM972159	4.2845	6.11024	5.15955	5.08464	7.36089	3.51756	6.85697	5.08099	8.59072	5.25265	8.06441	93	0	-4.6932	1
GSM972160	4.40665	5.84562	5.37237	4.53777	7.57807	3.40611	7.50529	5.47412	8.05721	5.26653	7.61018	77	0	-5.81271	0
GSM972161	4.35293	6.50791	4.81511	4.0626	7.42689	3.30568	7.05702	4.96633	8.44681	5.14863	7.53118	11	1	-5.12808	1
GSM972162	4.04378	6.33446	4.95169	4.7262	7.29985	3.58702	7.95158	5.16854	8.26225	5.34298	7.28269	77	0	-6.11814	0
GSM972163	4.20578	6.40982	4.79396	4.79758	7.2105	3.72069	7.46777	5.12192	8.08481	5.27466	7.29516	41	0	-5.53744	0
GSM972164	4.06677	6.5189	4.96118	4.92348	7.23196	3.42323	7.96455	5.24289	8.40138	5.18056	7.70629	69	1	-6.00739	0
GSM972165	4.12952	6.05827	4.98272	3.83061	7.26098	3.79149	8.07948	5.2773	8.26848	5.23299	7.50273	87	1	-6.33546	0
GSM972166	4.37498	6.45378	5.55188	4.66451	7.17356	3.35982	7.44805	5.21367	8.5673	5.08942	8.14191	12	1	-5.34633	0
GSM972167	4.34566	6.72452	4.87701	4.62423	7.51788	3.43298	7.16477	4.79218	8.17753	5.00436	7.33293	45	1	-5.15401	1
GSM972168	4.08335	6.19333	5.28008	4.96838	7.31218	4.1757	7.41456	5.33849	7.30984	5.8385	7.52742	8	1	-5.61076	0
GSM972169	4.07283	6.28452	4.86196	4.8349	7.31865	3.27704	6.90228	5.30478	8.46626	5.0624	6.96202	164	0	-5.11384	1
GSM972170	4.34469	6.0344	5.19775	4.87791	7.61192	4.45241	8.66816	4.80012	7.79796	5.40495	8.22133	73	0	-6.51891	0
GSM972171	4.28277	5.55924	5.1514	4.85339	7.21258	3.33105	8.66743	4.89103	7.00565	5.58054	7.15332	130	0	-7.09341	0
GSM972172	4.43762	6.26779	5.39052	4.33222	7.29597	4.08145	6.34546	5.59421	7.52743	5.27671	7.75314	5	1	-4.49964	1
GSM972173	4.73684	6.23453	5.21877	4.39992	7.0789	3.9308	6.52899	5.52257	9.23408	5.32545	7.80691	26	1	-4.3364	1
GSM972174	4.36171	6.42396	5.23584	3.98935	7.18162	3.88868	6.66803	6.02025	7.66821	5.32	7.55862	97	0	-5.04239	1
GSM972175	4.10006	6.37159	5.78016	4.23598	7.39154	3.78025	6.70333	5.54771	7.6997	5.22746	8.99332	43	1	-4.7082	1
GSM972176	4.22985	6.88853	5.27725	4.69506	7.41391	3.61539	7.55365	5.42209	7.42425	5.34867	8.1189	36	1	-5.67958	0
GSM972177	4.46486	6.57242	5.54202	4.13302	7.18434	3.78834	6.93361	6.39947	7.72035	5.57117	6.71808	22	1	-5.57868	0
GSM972178	4.83249	6.76692	5.34119	4.5614	7.25528	3.49983	6.79035	5.34527	8.26842	5.19813	8.48727	67	0	-4.58359	1
GSM972179	4.54577	6.24064	5.65993	4.15481	7.34587	4.0043	7.62651	5.65077	7.5736	5.70716	7.35552	18	1	-5.99708	0
GSM972180	4.4738	5.8305	5.47491	4.35829	7.49785	3.36307	6.84746	5.34291	7.37477	5.27495	8.9473	24	1	-4.94005	1
GSM972181	4.76647	5.83137	5.79863	4.37254	7.20397	3.45712	8.41117	6.23988	6.67624	5.9909	7.1305	34	1	-7.26302	0
GSM972182	3.91295	6.76129	5.40733	3.9901	7.61463	3.81242	6.79562	5.2871	8.48272	5.24907	8.60326	58	1	-4.72485	1
GSM972183	4.19548	6.04842	5.45092	4.11867	7.25188	3.5459	6.04979	5.57704	8.24962	5.31874	8.34889	32	1	-4.12953	1
GSM972184	4.03912	6.1356	4.90462	4.09916	7.02637	3.82832	7.83877	5.31234	7.604	5.31683	7.78186	39	1	-6.07065	0
GSM972185	4.67857	6.37275	5.35918	3.9699	7.72687	4.83871	6.72057	5.41259	7.47481	5.43261	8.28886	39	0	-4.68907	1
GSM972186	4.6283	6.35081	5.24882	4.40539	7.21336	3.41366	7.86697	6.21326	7.63606	5.38178	7.5345	47	1	-6.37831	0
GSM972187	4.19942	6.36619	5.17279	4.38753	7.72943	3.8604	7.38974	5.18469	8.25728	5.41185	8.41078	49	0	-5.35682	0
GSM972188	4.41765	6.29374	5.22355	4.18808	7.6601	3.77369	6.69688	5.52142	8.70075	5.23583	8.32685	22	0	-4.67593	1
GSM972189	4.49392	6.6975	4.85744	4.96146	7.8318	3.74844	6.96832	5.0572	7.98222	5.23854	8.20654	192	0	-4.82646	1
GSM972190	4.83773	6.6554	5.17131	4.45321	7.41771	4.13877	6.38252	5.19204	8.69594	5.13791	7.76302	108	0	-4.11569	1
GSM972191	4.60147	6.59537	5.02857	4.64897	7.72579	3.86803	6.70986	4.9082	8.53059	5.22083	9.1306	122	0	-4.24263	1
GSM972192	4.42144	6.35792	5.29336	4.60265	7.4408	3.47269	7.18363	5.33081	8.05206	5.50331	8.46553	158	0	-5.17676	1
GSM972193	4.47871	6.62956	5.31961	4.25695	7.34991	3.58895	6.34656	5.16838	8.66354	5.03862	8.30268	73	0	-4.1325	1
GSM972194	4.26723	7.24493	5.1185	3.85365	7.74891	3.07997	6.68033	5.88716	8.1377	5.07378	9.33639	83	0	-4.75251	1
GSM972195	4.43356	6.49787	5.14049	4.53566	7.69921	4.00836	6.72902	5.71146	8.49143	5.01011	8.88243	120	0	-4.56805	1
GSM972196	4.28381	6.23225	4.93169	4.52245	7.79733	3.23515	6.47577	5.6041	8.33059	5.463	9.41685	73	0	-4.4182	1
GSM972197	4.31152	6.51567	5.08848	4.21293	7.6692	3.65577	6.7023	5.49688	8.07327	5.2936	8.95152	50	0	-4.66276	1
GSM972198	4.0508	6.62449	4.85194	4.1143	7.6903	3.47764	6.49181	5.16368	9.14359	5.29516	8.56066	57	0	-4.31923	1
GSM972199	4.18085	6.56834	4.92828	4.26595	7.70556	3.72169	6.58468	5.46199	8.63087	5.22989	8.73619	66	0	-4.47592	1
GSM972200	4.38758	6.84246	5.17353	4.49853	7.58157	3.21444	6.8918	5.60033	8.46177	5.1445	8.45569	54	0	-4.90161	1
GSM972201	4.2961	6.49574	5.15029	4.07974	6.94701	3.52328	7.8336	5.55395	8.22545	5.46177	7.63491	67	0	-6.04971	0
GSM972202	4.30634	6.68007	4.8455	4.08843	8.19717	3.33092	6.66017	5.33037	9.63601	4.95561	8.66784	53	0	-4.49567	1
GSM972203	4.54508	6.45897	4.87461	4.81361	7.30505	3.24462	7.06409	4.84232	8.86863	5.05565	8.63796	54	0	-4.67343	1
GSM972204	4.40491	6.49746	4.95248	4.68447	7.57921	3.44835	7.51936	4.87875	8.6261	4.95525	8.08241	44	0	-5.34608	0
GSM972205	4.55508	6.62853	5.41066	5.29312	7.57584	3.48312	6.99896	5.05858	7.91613	5.12487	7.89723	35	1	-4.88934	1
GSM972206	4.49948	6.55134	4.69179	4.43687	7.3517	3.50402	7.29324	4.71136	8.53631	5.19545	8.32619	42	0	-5.0059	1
GSM972207	4.30269	6.57858	4.87182	4.92155	7.76489	3.46981	7.41577	4.90657	8.90197	4.9407	8.25735	82	0	-5.1627	1
GSM972211	4.16301	6.63712	4.57391	4.22967	7.10053	3.30494	7.47175	4.87667	8.30573	5.21379	7.62793	57	0	-5.48023	0
GSM972215	4.40196	6.64383	4.9628	5.38854	7.66181	3.64595	7.11316	4.70956	8.4251	5.20139	8.56575	47	0	-4.6822	1
GSM972220	4.16674	6.6147	5.12991	4.86524	7.41266	3.75775	7.77064	4.8443	7.98991	5.20236	8.16076	1	0	-5.61478	0
GSM972221	4.2138	6.2834	5.13344	4.35914	7.84652	3.16173	6.86975	4.16442	8.42895	5.11505	8.39407	65	0	-4.61674	1
GSM972222	4.12462	6.11157	5.5011	4.20863	7.67477	3.64544	7.30655	5.17332	8.54477	5.2465	8.64988	57	0	-5.25901	0
GSM972223	4.16082	6.18482	4.792	4.77594	7.30697	3.80468	7.70319	5.06518	8.26286	5.45123	7.78286	33	1	-5.68674	0
GSM972224	4.1198	6.17107	5.04148	4.56493	7.6459	3.43504	7.83964	5.24423	7.42004	6.27483	7.52516	25	1	-6.27426	0
GSM972225	4.35366	6.31003	5.05557	5.78315	7.49664	3.37081	7.25458	5.4337	8.52576	5.13052	8.66285	37	0	-5.02042	1
GSM972226	4.43711	6.33754	5.15539	4.8373	7.3371	3.80528	7.19364	4.7834	8.50158	5.22498	7.90338	20	0	-4.93659	1
GSM972228	4.32313	6.0769	4.83702	4.90872	7.43398	3.71434	6.57623	5.50083	8.16819	5.0733	7.93845	1	0	-4.60187	1
GSM972229	4.44274	6.06675	4.98668	4.14162	7.47064	3.48796	8.25189	4.77594	8.45512	5.40435	7.92459	0	0	-6.26303	0
GSM972230	4.21905	6.14499	5.37474	4.28444	7.57479	3.26084	7.21001	5.49388	8.75635	5.1891	8.19213	27	0	-5.33217	0
GSM972233	4.3116	6.23469	5.08837	4.89156	7.68635	3.64205	7.52764	5.55667	8.09328	5.41644	8.35562	15	0	-5.61048	0
GSM972235	4.26559	6.53513	5.7432	4.65763	7.80015	3.38269	7.83568	5.64793	7.722	5.03789	8.11823	7	0	-6.12355	0
GSM972238	4.14009	6.22898	4.88608	4.57085	7.62384	3.95788	7.646	5.33902	8.61111	5.026	8.31465	19	0	-5.57386	0
GSM972239	4.36727	6.35185	4.7623	4.81957	7.74911	3.21601	7.52564	5.19362	9.29183	5.16489	8.76958	14	0	-5.2858	0
GSM972241	4.35801	6.22887	5.06331	4.35999	7.50427	3.46915	6.71275	5.53597	8.70013	5.17929	8.3652	17	1	-4.70609	1
GSM972243	4.13038	6.69005	4.74407	4.94226	7.18273	3.6871	7.60755	5.42938	8.3307	5.11036	7.90386	2	0	-5.56939	0
GSM972246	4.2506	6.58881	4.96045	3.98722	7.66302	3.55297	6.99004	4.49648	8.52821	5.43454	6.82486	0	0	-5.06924	1
GSM972247	4.50368	6.01264	4.94533	5.22435	7.17133	3.88146	6.46751	6.22827	8.41228	5.11652	7.66555	6	0	-4.59117	1
GSM972248	4.37908	6.13215	4.88071	4.43182	7.12076	3.85148	6.77606	5.79235	7.64631	5.13715	7.52439	14	0	-5.04815	1
GSM972250	4.1178	7.13221	4.82077	3.84187	7.67692	3.61105	6.96678	4.75979	8.26408	5.2557	8.12024	12	0	-4.87082	1
GSM972255	4.37145	5.90257	6.08045	4.24851	7.74728	3.55798	8.99272	5.13981	8.59299	5.08041	8.97498	5	0	-6.95674	0
GSM972257	4.58971	6.31733	5.02158	4.77033	7.49467	3.84822	6.60773	5.31529	8.46933	5.33492	8.16534	21	1	-4.44589	1
GSM972258	4.58203	6.34393	4.95384	4.3994	6.93693	3.40884	7.47281	5.02808	7.84919	5.22598	7.4368	0	1	-5.54731	0
GSM972259	4.54896	5.88513	5.21944	4.875	6.87953	3.81735	7.00565	5.05903	6.95233	5.29695	7.77645	29	0	-5.05191	1
GSM972261	4.28603	5.76904	5.43141	4.37353	7.425	2.62826	7.09498	4.40675	7.9685	5.1047	7.60824	7	1	-5.22984	0
GSM972262	4.31635	6.1343	5.41164	4.39527	7.31394	3.41036	8.91939	5.26812	7.41339	5.71081	7.81624	5	0	-7.28545	0
GSM972263	4.07854	6.6188	4.98418	5.00671	7.40096	3.36381	7.59664	5.30242	7.966	5.24769	7.78315	76	0	-5.70949	0
GSM972264	4.18508	6.52719	6.43714	4.21138	7.89987	2.9754	7.42385	3.98688	8.63626	5.22588	8.71561	73	0	-5.10844	1
GSM972265	4.03706	6.34878	5.08727	4.6329	7.49924	3.81012	7.58456	4.92295	7.23566	5.1496	8.63565	60	0	-5.54838	0
GSM972267	4.57509	5.86329	4.98344	4.21876	6.84027	3.93717	7.04178	5.77923	9.02923	5.13957	7.91829	67	1	-4.99951	1
GSM972268	4.59385	6.45208	5.00249	4.39462	7.87793	3.61569	6.95153	5.47111	8.50801	5.22545	7.59086	48	0	-5.09451	1
GSM972270	4.18093	6.31289	5.04178	4.70169	7.70021	3.55823	7.06801	4.56833	7.83601	5.11364	8.34598	65	0	-4.90881	1
GSM972271	4.35512	6.20585	5.09534	4.39474	7.10978	4.16479	6.38674	5.24205	8.20092	5.26798	7.69203	14	1	-4.30417	1
GSM972274	3.79954	6.70598	6.10811	4.27787	7.15893	3.1517	8.87844	4.51856	7.38717	5.39095	8.40423	57	0	-6.94186	0
GSM972275	3.7199	6.32191	5.02999	5.82675	6.80703	3.11287	8.94461	4.7585	7.69281	5.89173	7.76623	4	1	-6.96634	0
GSM972276	4.46516	6.2968	5.14286	4.70071	7.49876	3.60021	6.61683	5.19053	8.18024	5.24047	8.20802	43	0	-4.52544	1
GSM972277	4.39992	6.51886	5.16367	4.58598	7.6274	3.83035	6.38846	4.81182	8.02401	5.22311	8.89139	51	0	-4.04078	1
GSM972279	4.07803	5.96086	4.88554	4.74031	7.56369	3.52722	8.25379	4.77811	7.8703	5.37127	8.4137	52	0	-6.24419	0
GSM972280	4.07742	6.35349	5.04922	4.33704	7.77736	3.97645	7.22694	4.69679	5.82945	5.50487	9.05083	46	1	-5.31512	0
GSM972283	3.97958	6.74974	5.97129	5.15487	7.24425	3.00444	7.66685	4.43847	7.31595	5.35191	7.65262	51	0	-5.68698	0
GSM972285	4.05069	6.67361	5.23171	3.89389	7.59736	3.42318	7.12067	4.20233	7.97851	5.24548	8.13762	2	1	-4.98274	1
GSM972286	4.5251	6.24	5.25209	5.01392	7.66333	3.36828	7.63046	4.63101	8.58711	5.19432	8.24436	37	0	-5.37159	0
GSM972287	4.18879	6.28309	5.375	5.07249	7.43148	3.52554	9.2105	4.68053	8.04731	6.44262	8.21335	43	0	-7.18182	0
GSM972291	4.43202	6.71291	5.06215	3.96964	7.68589	3.76233	7.55716	4.52251	7.84541	5.10872	8.27513	32	0	-5.4087	0
GSM972292	4.15809	5.8447	5.3561	4.94996	7.57894	3.89468	7.36915	4.93615	7.42531	5.39255	8.63081	25	0	-5.30296	0
GSM972294	4.05727	6.73435	5.21492	4.46638	7.5278	3.63308	7.50689	4.47207	7.59646	5.69029	7.63609	25	0	-5.5189	0
GSM972295	4.46951	6.00605	4.97117	4.27892	7.31956	4.21782	5.89653	6.17698	8.91346	5.33805	8.34765	61	0	-3.87428	1
GSM972298	4.39509	6.82291	5.16299	4.25985	7.79587	3.44949	6.94178	4.21739	8.06153	5.13065	9.01031	9	0	-4.51829	1
GSM972301	4.59405	6.44524	5.08758	5.12787	6.65611	3.38027	7.7415	5.82966	8.25375	5.26859	6.55956	105	1	-6.02966	0
GSM972302	4.52615	6.53267	4.73405	3.93393	7.6264	3.71957	6.8389	4.37379	8.71104	5.08069	8.27251	27	1	-4.47637	1
GSM972304	4.05827	6.33399	5.2061	4.29673	7.4339	3.95168	6.01395	5.27951	8.9802	5.15119	8.72556	30	0	-3.71906	1
GSM972305	4.41543	5.9913	4.91481	5.70305	6.93553	3.77894	8.04463	5.37253	8.29329	5.40213	7.20681	31	0	-6.04781	0
GSM972306	4.15651	6.65109	4.93922	3.96977	7.09359	3.45248	6.41608	4.74517	8.48539	5.23875	7.97572	56	0	-4.24596	1
GSM972307	4.14266	7.0822	5.15262	4.5427	7.1452	3.67724	6.50283	5.41972	8.14745	5.09816	7.86017	82	0	-4.45346	1
GSM972308	4.27517	6.15359	4.7736	5.03805	7.12746	2.90589	7.19524	4.55185	7.76652	5.07353	7.89662	92	0	-5.11722	1
GSM972309	4.39263	6.30279	4.91366	4.08189	7.01907	3.48449	6.09633	5.20841	9.72862	5.10832	9.60264	95	0	-3.49362	1
GSM972310	4.17946	6.30464	4.99726	4.43489	7.58529	3.35976	7.56649	4.62441	8.53311	5.10008	8.44512	25	0	-5.37448	0
GSM972311	4.35787	5.55526	5.08823	4.93529	7.0016	4.08296	6.84755	6.17862	6.12355	5.33282	6.81233	106	0	-5.56911	0
GSM972312	4.15144	6.60117	5.05356	4.01623	7.49108	3.89135	6.85589	5.42185	8.81053	5.48953	8.42865	97	1	-4.76883	1
GSM972314	4.48742	5.6176	5.07081	4.52323	7.93661	3.99807	7.0073	5.06672	8.92679	5.80311	8.66153	46	0	-4.81365	1
GSM972316	4.35279	6.09864	5.21627	4.2636	7.58247	3.98941	7.36831	5.03306	8.35835	5.60329	8.56605	83	0	-5.23219	0
GSM972317	4.3452	6.55914	5.24391	4.56383	8.05338	3.29938	7.30315	4.92277	7.70121	5.47849	7.95836	30	1	-5.45537	0
GSM972318	4.28497	6.27747	5.05231	4.44881	7.25352	3.47489	7.22164	5.00527	8.19234	5.17862	8.34936	36	1	-5.11811	1
GSM972319	4.6393	6.37798	5.11261	4.47846	7.46908	3.80248	6.41454	5.47069	8.52187	5.23654	8.46374	78	1	-4.24907	1
GSM972320	4.38676	6.65682	4.94503	4.28667	7.04036	4.03667	7.23891	5.31838	8.29165	5.33651	7.73404	58	1	-5.17814	1
GSM972321	3.99801	6.47953	5.10778	4.42375	7.18372	3.36014	7.08434	5.11078	8.24787	5.13206	8.30286	9	0	-5.0344	1
GSM972322	4.46348	6.16221	5.29766	4.61577	7.34933	3.48067	7.32974	5.27088	8.15283	5.17014	8.03768	86	1	-5.35954	0
GSM972323	4.26787	6.53379	4.83802	4.21453	7.78538	3.47866	6.7718	5.464	8.88703	5.05608	8.32177	80	0	-4.75876	1
GSM972324	4.16333	6.58171	4.97407	4.07818	7.49612	3.50344	6.78253	4.92517	8.11831	5.1215	8.70527	82	0	-4.63856	1
GSM972325	4.21745	6.23061	5.00757	5.34305	7.76899	3.6151	7.28381	5.00451	8.21371	5.47231	8.77213	71	0	-5.05708	1
GSM972326	4.23191	6.77688	5.16947	4.51583	7.21341	3.75237	6.24171	5.5447	7.80168	5.32612	7.87305	85	0	-4.30326	1
GSM972327	4.44895	6.13786	5.06511	4.56848	7.09341	3.12106	8.22898	5.00486	8.21791	5.19082	7.31785	83	0	-6.39227	0
GSM972328	4.23338	6.74362	5.06543	4.46969	7.60755	3.43934	7.53902	4.78409	8.69249	5.10095	8.4446	82	0	-5.29894	0
GSM972329	4.5101	6.50817	5.0233	4.52537	7.05393	3.43328	7.51563	5.12212	8.23702	5.22243	7.9919	78	0	-5.43822	0
GSM972330	4.31466	6.73389	4.85966	4.85266	7.49684	4.00555	7.56493	5.03885	8.19545	5.39193	7.69726	86	0	-5.46141	0
GSM972331	4.39184	6.43306	6.07099	4.59989	7.79513	3.39252	7.58604	4.70966	8.47284	5.26031	8.14577	75	1	-5.46924	0
GSM972332	4.30269	6.2269	4.95869	4.40681	7.6722	3.23519	7.59081	5.21343	8.07709	5.59591	7.80609	87	0	-5.83483	0
GSM972333	4.12499	6.45618	5.10412	4.11377	7.82719	3.47654	6.835	5.4798	8.41949	5.19521	8.28576	80	0	-4.97076	1
GSM972334	4.50583	6.12585	4.93551	6.11553	7.85178	3.63254	8.57893	5.1395	7.6988	5.58242	8.25482	77	0	-6.52304	0
GSM972336	3.87548	6.45302	5.06112	4.38731	7.583	3.90676	7.00341	5.03347	9.05139	5.19033	8.03228	50	0	-4.84359	1
GSM972337	4.29443	5.94566	5.05671	6.08042	7.32344	3.62791	7.73448	5.09115	8.1021	5.27803	7.86652	41	1	-5.58774	0
GSM972338	4.74569	6.47748	5.20066	4.16533	7.44585	3.52134	6.74932	5.42485	8.65083	5.1146	8.44783	74	0	-4.62946	1
GSM972339	4.25776	6.39466	4.88993	4.44431	7.72764	3.18265	7.20897	4.91785	8.33729	4.8141	8.08914	76	0	-5.20295	0
GSM972340	4.571	6.66852	5.02396	4.26726	7.11499	3.86393	7.57451	5.63499	8.82373	5.86338	7.76459	84	0	-5.58519	0
GSM972341	4.29748	6.43113	5.67657	4.58981	7.91966	3.47886	7.24781	4.85261	7.69076	5.31157	8.24848	69	0	-5.27837	0
GSM972343	4.35569	6.64338	5.12397	4.42567	7.6092	3.41379	7.2732	5.41152	8.51952	5.16414	7.92575	52	1	-5.3467	0
GSM972344	4.17483	6.69453	4.94731	4.47609	7.64253	3.18173	6.61311	4.45741	7.81984	5.00042	8.61204	75	0	-4.38988	1
GSM972345	4.15227	6.2055	5.00615	4.3144	7.33359	3.32032	7.93038	5.58219	7.9799	5.03395	7.52874	42	1	-6.30897	0
GSM972346	4.31826	6.45159	5.8074	4.1439	7.53853	3.4814	7.13124	5.26288	7.67675	5.32789	8.22236	72	1	-5.2858	0
GSM972347	4.22532	6.75218	4.74113	4.23392	7.15863	3.67858	6.83467	5.067	8.12998	4.79768	8.02837	7	0	-4.71446	1
GSM972348	4.06895	6.39287	5.07525	4.79516	7.86611	3.42536	6.59316	5.11375	8.6658	4.95924	7.75777	62	0	-4.59198	1
GSM972349	4.44032	6.01998	5.2683	4.75644	6.79521	4.43872	9.56567	5.73469	7.43883	5.62586	7.30486	5	1	-7.8752	0
GSM972350	4.06718	6.91146	5.09188	4.46836	7.67734	3.39416	6.27187	4.62453	8.64372	4.96664	8.89144	9	1	-3.85412	1
GSM972351	4.10376	6.6319	5.13147	4.39479	7.68203	3.44936	6.59523	5.07971	8.88249	5.13844	8.51585	24	0	-4.40325	1
GSM972352	4.21591	6.1663	4.87863	4.76023	7.17333	3.45459	8.87672	4.89927	6.95505	5.49638	7.72443	139	0	-7.13309	0
GSM972353	4.29313	5.54252	4.94825	4.91501	7.9425	3.46351	7.13865	4.64524	7.96493	5.35093	8.23812	133	0	-5.1116	1
GSM972354	4.01334	6.30169	4.9206	5.12768	7.73656	3.47313	6.8331	4.49616	8.42492	5.49065	8.87934	95	1	-4.44678	1
GSM972355	4.64595	6.29176	4.93022	4.44206	7.4633	3.36889	7.36046	5.43184	8.76747	5.38869	7.481	34	1	-5.48479	0
GSM972356	4.48635	6.20318	4.97919	4.98226	7.90199	3.42957	6.56997	4.93113	8.85165	5.01861	9.41387	53	1	-4.10047	1
GSM972357	4.159	6.69433	5.2554	4.17796	6.67406	3.81102	6.54597	5.45669	8.37547	5.33316	6.61048	42	1	-4.72743	1
GSM972358	4.19504	6.31645	4.84853	4.90937	7.99282	3.39879	7.38332	4.59097	8.3583	5.02969	8.62938	81	0	-5.14461	1
GSM972359	4.25375	5.94005	4.88256	4.3469	6.91255	5.30664	8.38808	5.89304	7.81881	5.24413	7.25398	30	1	-6.56231	0
GSM972360	4.50626	6.65218	5.13027	4.40415	7.6981	3.72819	7.55977	5.48924	8.05731	5.00197	8.58436	141	0	-5.54478	0
GSM972361	4.21923	5.8365	5.45489	5.33209	7.36578	5.15141	10.4116	5.3528	7.17825	5.42646	7.56216	19	1	-8.56199	0
GSM972362	4.25376	6.64606	4.7547	4.94808	7.63215	3.55145	7.26635	5.34985	8.4656	4.93135	8.26588	98	0	-5.16509	1
GSM972363	4.3347	6.60164	5.14555	4.80655	7.47027	3.46008	7.10493	5.59092	8.49637	5.56824	8.47407	140	0	-5.06611	1
GSM972364	4.46101	5.89686	4.90583	3.97702	7.65289	3.44773	6.98403	5.59999	8.59173	5.0594	7.99186	103	0	-5.19553	0
GSM972365	4.45585	6.09506	5.46839	4.89243	6.95659	3.97814	8.19603	5.46232	7.43049	5.80408	7.50248	47	0	-6.40552	0
GSM972366	4.43074	6.14367	5.11807	4.30255	7.11575	3.56313	7.79448	5.95998	7.75307	5.38962	7.67341	24	1	-6.20077	0
GSM972367	4.30038	5.96479	5.42343	4.69077	7.0222	3.72146	7.93032	6.48111	7.55276	5.53789	6.49913	95	0	-6.71458	0
GSM972368	4.71569	6.81538	4.88306	4.37042	7.78608	3.45459	6.15659	5.09621	8.73654	5.07007	8.30181	92	0	-3.92144	1
GSM972369	4.26561	6.05129	5.18104	4.886	7.09613	3.83547	8.40375	6.24945	7.4895	6.01703	7.13671	102	1	-7.01167	0
GSM972370	4.43281	6.61621	5.0849	4.02951	7.59642	3.73605	6.92572	5.52108	8.58046	5.16144	7.53786	71	1	-5.06848	1
GSM972371	3.97095	6.24073	5.85897	4.26156	7.17843	3.60744	6.84259	5.46616	8.21734	4.87789	7.45678	81	0	-5.05776	1
GSM972372	4.23529	6.6706	5.08643	4.16518	6.99136	3.36102	7.43539	5.31776	8.90619	5.18898	7.6258	50	1	-5.45092	0
GSM972373	4.18609	6.70102	4.85264	4.0339	7.0997	3.69784	6.60496	5.19254	9.06352	4.95228	8.22094	79	0	-4.35994	1
GSM972374	4.07876	6.70552	5.36396	4.90942	7.56448	3.47577	7.03558	5.49275	8.90071	5.0198	8.17239	90	0	-4.95103	1
GSM972375	4.07484	5.99353	5.28577	4.27822	7.31668	3.35452	7.32589	5.95458	6.82807	5.23234	7.56745	117	0	-6.00388	0
GSM972376	4.32144	6.72047	4.9069	4.1257	7.20481	3.41474	7.99479	5.92371	8.51981	5.03082	8.36116	87	0	-6.13906	0
GSM972377	4.15839	6.00292	5.22982	5.14963	7.01379	3.48588	7.87411	5.8001	7.61834	5.47718	7.9288	82	0	-6.14509	0
GSM972378	4.06706	6.25072	5.63038	3.76879	7.03892	3.25105	7.66155	5.74448	8.26991	5.52361	7.19842	86	0	-6.17723	0
GSM972379	4.30372	5.91226	5.43088	4.41381	7.14083	3.65334	6.60039	5.4074	8.15302	5.08335	7.42858	95	0	-4.76304	1
GSM972380	3.87713	6.4571	5.28144	5.0126	7.35435	3.62361	8.18156	6.08976	7.5396	5.2413	8.32005	15	1	-6.51546	0
GSM972381	4.37931	5.5755	5.35151	3.90021	6.89947	3.82182	7.24851	5.92073	8.31752	5.55882	7.07681	48	1	-5.69831	0
GSM972382	4.18719	6.25345	4.95836	4.55319	7.05863	3.51115	7.09438	5.14652	8.51095	5.08374	8.17765	38	1	-4.9679	1
GSM972383	4.23966	6.31574	5.04554	3.62654	7.32717	3.66296	6.95897	5.36067	9.13676	5.06259	7.98482	92	0	-4.95859	1
GSM972384	4.39716	6.59748	5.25873	3.74847	7.42899	3.74549	7.13118	4.79768	8.18334	5.1815	8.74972	106	1	-4.91257	1
GSM972385	4.43334	6.15499	5.28512	5.34431	6.95324	3.63535	7.81678	5.89243	8.11942	5.4739	7.00471	63	0	-6.09805	0
GSM972386	4.3056	6.24678	5.077	4.84502	7.8204	3.59646	6.77008	5.3626	8.47709	4.86264	8.19325	90	0	-4.72974	1
GSM972387	4.12837	6.27074	4.77587	4.49848	7.60804	3.38872	6.42547	4.63688	9.23634	4.88312	8.79176	123	0	-3.98316	1
GSM972388	4.13308	6.38593	5.21508	3.9149	7.41077	3.5486	6.75073	5.34275	8.92736	4.86488	8.91856	83	1	-4.57362	1
GSM972389	4.50356	6.63217	5.04895	4.25339	7.62634	3.22226	6.95229	4.63588	8.49898	4.91775	7.80149	93	0	-4.8315	1
GSM972390	4.55391	6.17906	5.51938	4.0206	7.55376	3.90276	7.13697	5.52387	7.68534	5.42151	7.84099	8	1	-5.38777	0
GSM972391	4.32685	6.30539	5.36492	4.41181	7.84829	4.06313	7.22696	5.4352	7.74258	5.73062	7.85994	52	1	-5.43923	0
GSM972392	4.3362	6.50336	5.05544	4.30962	7.63493	3.82817	7.3026	5.41095	7.14983	5.45493	8.0823	44	1	-5.54409	0
GSM972393	4.40205	6.52041	5.07199	4.72166	7.58738	3.68717	7.21118	5.4097	8.13274	5.35523	8.4972	47	1	-5.15291	1
GSM972394	4.22958	6.48339	5.00767	4.3639	7.32136	3.93646	7.79028	6.00362	8.08119	5.34255	7.44124	11	1	-6.14719	0
GSM972395	4.13698	6.29872	4.81098	4.51828	6.87372	3.40904	7.34918	4.95617	8.9687	4.89353	8.23182	147	0	-5.07943	1
GSM972396	4.11782	6.21821	4.77224	3.84648	7.27995	3.5657	5.71268	5.28874	8.78844	4.95798	8.13833	107	0	-3.6489	1
GSM972397	4.67009	5.89692	5.16256	4.49849	7.16683	3.39779	6.43304	4.79837	8.63449	5.08393	8.28839	105	0	-4.14492	1
GSM972398	4.33116	6.21256	5.19178	4.76336	7.30025	3.42417	6.96928	4.52287	8.78793	5.12602	8.69252	64	1	-4.51649	1
GSM972399	4.27689	6.51974	4.78036	4.03716	8.03919	3.38716	7.05214	4.67767	8.89883	5.09725	8.93828	90	0	-4.77712	1
GSM972401	4.23869	5.93944	6.17535	4.60117	7.28896	3.39969	9.45183	4.67296	6.85074	6.4423	7.45893	0	1	-7.87634	0
GSM972402	4.45586	6.25494	4.79382	4.19356	7.5398	3.75885	7.53839	5.62179	8.46915	5.28651	8.21419	31	1	-5.63141	0
GSM972403	4.15334	6.22763	4.97774	4.2184	7.72894	3.71433	6.92436	5.12247	7.62609	5.78272	8.58502	56	0	-5.00493	1
GSM972404	4.23389	6.82934	4.73602	4.47206	7.61862	3.55505	7.23477	5.12636	8.72033	5.00999	8.25241	48	0	-5.07833	1
GSM972405	4.35754	6.23531	5.02739	4.33358	7.17351	3.76497	7.44665	5.35509	9.17638	5.81212	7.65044	79	1	-5.4233	0
GSM972406	4.30132	6.45142	4.72722	5.65515	7.55333	3.48924	7.23347	4.72198	8.38275	5.49751	8.2587	106	0	-4.90273	1
GSM972407	4.46511	6.88488	4.83769	4.43163	7.75831	3.43526	7.41764	5.29198	8.30005	5.26585	8.39849	132	0	-5.38539	0
GSM972408	4.25738	6.54702	5.20397	4.49729	7.32894	3.71044	7.45221	4.93445	8.31192	5.6885	7.8384	32	1	-5.38946	0
GSM972409	4.59108	6.26976	4.9686	5.43707	7.37629	3.72765	7.59468	5.20347	7.83415	5.33784	7.63482	104	0	-5.57069	0
GSM972410	4.53743	6.23731	5.13546	4.55484	7.28347	3.69328	7.69103	5.98708	7.7181	5.75942	7.69596	91	0	-6.06534	0
GSM972411	4.02641	6.86898	4.8658	4.79859	7.39289	3.40286	7.03735	4.47593	8.43327	4.88488	8.23752	125	0	-4.68851	1
GSM972412	4.23099	7.17115	5.19501	4.23074	7.09353	3.57012	7.41711	5.12071	7.08137	5.03354	7.09857	8	1	-5.67556	0
GSM972413	4.05597	5.91552	4.89082	4.57571	6.99863	3.89446	9.50715	5.33838	7.92854	5.71133	7.20275	20	1	-7.85691	0
GSM972414	4.11139	6.36363	5.01722	4.90685	7.41353	3.39419	7.07334	5.38375	8.98586	4.99898	8.19191	53	0	-4.95975	1
GSM972415	4.0909	6.27785	5.17955	4.1762	7.28337	3.91985	7.33168	5.20746	8.24248	4.98586	7.93727	42	1	-5.34769	0
GSM972416	4.60245	6.50695	5.08016	3.87008	6.71334	3.83602	7.28239	5.3855	9.09987	5.32586	8.57826	8	1	-4.97908	1
GSM972417	4.30813	6.73964	5.0273	4.27583	7.42579	3.40423	7.16646	5.47487	9.21534	5.37561	8.74377	146	0	-4.98263	1
GSM972418	4.20691	5.96784	5.34384	4.72703	7.48858	3.54621	6.56737	5.68473	9.23431	4.95942	8.11999	70	0	-4.53207	1
GSM972419	4.33409	6.43518	4.99505	4.7003	7.30372	3.67608	7.44572	5.81356	8.23329	5.2354	8.2135	32	1	-5.53239	0
GSM972420	4.43885	6.36237	5.13799	4.26782	7.21053	4.14249	7.14406	5.66916	7.21469	5.82862	7.9457	6	1	-5.37766	0
GSM972421	4.27873	6.25177	5.17137	4.01886	7.12727	3.47081	7.63527	6.20007	7.86035	5.52383	7.76715	28	0	-6.14528	0
GSM972422	4.3139	6.1109	5.3626	4.7781	7.21433	3.71211	7.99436	5.94314	7.45231	5.80691	7.64425	37	1	-6.42718	0
GSM972423	4.16177	6.53561	5.10689	4.35695	7.4394	3.54278	7.22342	5.76129	8.54197	4.94632	8.0118	40	0	-5.36417	0
GSM972424	4.27095	6.50864	5.32791	4.10117	7.29314	3.66505	6.63042	6.33351	8.24826	5.36003	7.84155	104	0	-4.99704	1
GSM972425	4.01446	6.11458	5.01136	4.65001	7.28643	4.08989	7.72246	5.77043	7.72403	5.8785	8.53906	59	0	-5.87231	0
GSM972426	4.31646	6.36799	5.47794	4.33977	7.06766	4.28366	7.24335	5.65871	8.31556	5.35747	7.87676	81	0	-5.25202	0
GSM972427	4.56503	6.73898	4.96082	4.31895	7.4461	3.55872	7.24135	6.18338	8.58237	5.36292	8.04619	53	0	-5.44551	0
GSM972428	4.47787	5.93826	5.55197	4.38714	7.7977	3.72413	7.58135	6.18772	7.60844	5.55076	8.39734	55	0	-6.01949	0
GSM972429	4.29849	6.50849	5.31647	4.6009	7.46587	3.85025	6.69714	6.11608	7.94303	5.35413	7.59927	62	0	-5.01792	1
GSM972430	4.14199	5.56737	5.13963	5.45087	7.47853	3.32718	7.17265	4.65535	8.30942	5.02833	8.31082	53	0	-4.95941	1
GSM972431	4.24453	6.29309	5.00612	5.78294	7.51829	3.30181	7.37416	4.86727	8.7835	4.90173	8.64948	54	0	-4.95687	1
GSM972432	4.63097	5.96829	5.04613	4.03602	7.4808	3.3243	7.35339	5.48323	9.24609	5.00004	8.14032	55	0	-5.36957	0
GSM972433	4.27747	5.81797	4.88986	5.28902	7.30771	3.7786	9.11203	5.62852	7.81518	5.38577	8.06385	16	1	-7.30695	0
GSM972434	4.30219	6.69454	4.84359	4.5157	7.50951	3.46847	6.46138	4.61046	8.89187	4.89268	8.18548	42	1	-4.08749	1
GSM972435	4.45047	6.1775	4.94362	3.93778	7.69487	3.49484	7.22878	5.60798	8.9146	5.07918	8.65273	40	0	-5.25007	0
GSM972436	4.35543	6.17736	5.24754	3.70124	7.31162	3.84904	7.36356	5.30956	8.42706	5.52386	7.98797	18	1	-5.46202	0
GSM972440	4.22719	6.71135	5.17203	4.53983	7.44034	3.90065	8.08413	4.65458	8.36048	5.39048	8.07518	52	0	-5.86239	0
GSM972443	4.43745	6.35678	5.45742	4.54099	7.69159	4.01248	6.73286	5.68316	8.02695	5.21884	7.96378	48	0	-4.84557	1
GSM972444	4.05695	6.43153	5.19925	5.10294	7.3116	2.94567	9.76937	4.97306	7.79041	5.58022	8.32356	14	1	-7.90907	0
GSM972445	3.91869	6.42836	5.99339	4.57681	7.85692	3.16133	7.9367	4.25373	7.81367	5.31447	8.67541	35	0	-5.82367	0
GSM972446	4.279	6.32931	4.88839	4.42755	7.39107	3.43882	7.63699	4.92545	7.26241	5.16989	7.2316	NA	NA	-5.92404	0
GSM972447	4.12896	6.69548	4.96338	3.98554	7.69094	3.35435	7.16641	4.61516	8.09937	5.29791	7.92549	31	0	-5.17905	0
GSM972448	4.44892	6.29427	5.31199	4.13603	7.34473	3.71042	7.38182	5.51168	7.24111	5.33773	7.11401	NA	NA	-5.83697	0
GSM972449	4.32124	5.84915	5.33915	4.35891	7.22504	4.09286	7.55127	5.6068	8.34764	5.50537	8.09636	41	1	-5.63002	0
GSM972450	4.30048	6.65115	5.06778	4.31876	7.79067	3.85623	6.74922	5.25117	6.89788	5.07402	7.37179	47	1	-5.07986	1
GSM972451	4.26426	6.25044	4.98168	3.89538	7.7074	3.75576	6.5755	5.03959	9.40057	4.94538	8.83854	97	0	-4.24971	1
GSM972452	4.55654	6.72764	5.03932	5.43114	7.80735	3.39262	7.72187	4.33764	7.44222	5.44456	8.41257	99	0	-5.4443	0
GSM972453	4.32967	6.30698	4.87885	4.51381	7.36629	3.42362	6.69175	4.98944	8.56357	5.02559	8.12837	100	0	-4.53859	1
GSM972455	4.53519	6.32072	5.19389	4.63924	7.64712	4.6669	9.4037	5.22422	7.72246	5.84175	7.99723	74	0	-7.44495	0
GSM972456	4.51452	6.2789	5.29451	4.1692	7.51167	3.68624	7.35538	5.13478	8.67235	5.08905	7.75949	0	1	-5.34491	0
GSM972457	4.19001	6.83311	4.93593	4.40657	7.24235	3.96297	6.87949	4.84003	8.52508	5.19844	7.79685	68	0	-4.63503	1
GSM972458	4.07841	6.16249	5.1013	6.1258	7.6088	3.71292	8.08898	4.72109	7.84976	5.55263	9.00055	17	1	-5.71133	0
GSM972459	3.99009	6.17135	4.81097	4.14257	7.2167	3.639	6.69285	4.93343	8.49077	5.11183	8.01158	12	0	-4.61289	1
GSM972460	4.25167	6.53962	5.00417	4.45332	7.22258	3.40516	7.18208	5.20341	8.53596	5.12486	8.41967	96	0	-5.04747	1
GSM972461	4.34537	6.47756	4.87132	4.72996	7.66395	3.5375	6.91805	5.39336	9.11714	4.92364	8.88071	96	0	-4.63078	1
GSM972463	4.33471	6.95287	4.97231	4.52252	7.0724	3.40722	6.91889	5.47939	8.31841	5.05161	7.69705	2	1	-4.93718	1
GSM972465	4.4518	5.70537	5.0048	4.01735	8.33202	3.26199	7.27769	5.3497	7.68168	5.31608	8.33815	84	1	-5.6769	0
GSM972466	4.1908	6.62115	5.03662	4.60312	7.8791	3.46095	6.80191	5.2165	7.87828	5.50448	8.67203	75	0	-4.7995	1
GSM972467	4.32518	6.02858	5.21585	4.49399	6.64813	3.75209	8.60008	6.63525	7.39001	5.25523	7.30482	72	0	-7.26764	0
GSM972468	4.30708	6.45588	4.85777	4.38788	7.28662	3.63536	7.06051	5.21726	8.28061	5.13475	7.44025	24	1	-5.13624	1
GSM972470	4.39622	6.2175	5.60112	6.10956	7.41939	3.53179	9.57023	5.36785	8.05528	5.98021	8.08807	85	0	-7.59591	0
GSM972472	4.24138	5.61833	5.08953	4.28979	7.51105	3.54163	7.55193	5.09252	8.09423	5.42089	8.66188	80	0	-5.58681	0
GSM972473	4.22698	6.50902	4.83694	4.79809	7.54945	3.42866	7.01128	4.74903	8.50747	5.1736	8.59261	117	0	-4.70826	1
GSM972474	4.4628	6.2063	4.99889	4.57508	7.63141	3.4705	7.37462	5.11501	8.44436	5.26015	7.99534	119	0	-5.37137	0
GSM972475	4.16575	6.48667	5.25831	4.25187	7.29536	3.91255	6.80191	4.7676	8.66897	5.22853	7.74398	87	0	-4.60322	1
GSM972476	4.30503	6.09186	5.25426	4.45514	7.11388	4.03258	9.06003	6.15375	7.22235	5.99043	7.17919	64	0	-7.72472	0
GSM972477	4.46575	6.14922	5.84191	4.33427	7.2497	3.7989	6.11449	5.61588	8.34894	5.18515	8.00806	81	0	-4.13296	1
GSM972478	4.41546	6.17383	5.21116	4.28651	7.3698	3.59624	7.24426	5.0808	8.82782	4.9979	8.10797	69	0	-5.11461	1
GSM972479	3.93142	5.399	5.47777	4.24735	6.87128	4.02622	10.9013	5.63838	7.23078	6.59011	7.13665	3	0	-9.66789	0
GSM972480	4.09358	6.56028	4.90843	4.32835	7.43471	3.28352	6.47081	4.72053	9.06588	5.1303	8.60738	69	0	-4.12425	1
GSM972481	4.30868	6.1425	5.2413	4.23959	7.65068	3.18008	8.14845	5.11628	8.01061	5.27092	8.16303	65	1	-6.35461	0
GSM972482	4.19276	6.18175	5.31412	4.17295	7.45788	3.61852	7.67103	5.68123	7.64596	5.41131	7.03147	42	0	-6.22428	0
GSM972483	4.58892	6.98637	4.96152	4.23412	7.28654	3.71522	7.35943	5.33735	7.90079	5.13427	7.24539	28	1	-5.49853	0
GSM972484	4.14701	6.21502	4.5668	4.55577	7.71872	3.40281	7.4459	5.4639	7.90291	5.14763	8.26019	76	0	-5.64538	0
GSM972485	3.86573	6.39098	5.52405	4.44414	7.23438	3.47849	7.2539	5.62144	8.22743	5.02452	7.52102	75	0	-5.53273	0
GSM972486	4.44107	6.64863	5.16721	4.0849	7.05766	3.5908	7.48757	5.20045	8.55559	5.13007	8.44762	33	0	-5.31609	0
GSM972487	4.52257	6.42588	4.92174	4.26406	7.32332	3.39153	6.8079	4.97268	8.63794	5.01032	7.53	67	0	-4.75652	1
GSM972488	4.25962	6.65444	4.5112	4.46011	7.34641	3.45758	7.03146	5.35013	8.53953	4.91838	7.98737	49	0	-4.99722	1
GSM972489	4.232	6.45322	4.9128	4.44745	7.18696	3.99666	7.08936	4.82895	8.48549	5.16124	8.32292	74	0	-4.767	1
GSM972490	4.08932	6.45407	4.80536	4.11263	7.74751	3.17583	7.12333	4.64172	9.12518	5.03103	8.57026	74	0	-4.88874	1
GSM972491	4.19188	6.57921	5.0683	4.38326	7.70853	3.57742	7.12345	5.39753	8.81168	5.26022	8.16779	70	0	-5.11705	1
GSM972493	4.06704	6.04287	5.03814	4.46483	7.05562	3.59096	7.55156	5.84106	8.31738	4.93132	8.10956	59	0	-5.73014	0
GSM972495	4.6571	6.77227	5.04278	4.45192	7.17649	3.62174	6.32194	4.66107	8.35142	5.03286	7.86671	27	1	-3.98725	1
GSM972497	4.40352	6.80164	4.6632	4.28076	7.55349	3.43372	6.83723	4.5194	8.83013	5.10898	8.53469	1	0	-4.42787	1
GSM972498	4.22632	7.13935	4.95113	3.89629	7.97539	3.54616	6.69274	4.77088	8.10433	5.27182	8.53723	59	1	-4.56611	1
GSM972499	4.13792	6.47247	4.5529	4.8067	8.02807	3.31264	6.56201	3.98257	7.61663	5.45007	9.10149	72	0	-4.17061	1
GSM972500	4.75846	5.35915	5.72666	4.16456	6.97114	3.94209	8.15697	6.44458	7.26546	6.3616	6.44242	NA	NA	-7.07694	0
GSM972501	4.47418	6.69809	5.10992	4.96436	7.56978	3.43023	7.02449	4.9079	7.52874	5.31607	8.58212	106	1	-4.86383	1
GSM972502	4.19281	6.01324	6.06832	4.24547	7.22003	3.87067	6.07724	4.90184	7.57078	5.24803	8.33959	131	0	-3.99032	1
GSM972503	4.2356	6.43207	4.96056	4.76715	7.35571	3.32909	7.79436	5.55378	8.11819	5.18276	7.50479	146	0	-6.05095	0
GSM972504	4.18633	6.17524	4.96489	4.32456	6.8948	4.18234	7.41803	5.78998	8.65908	5.52784	8.2949	30	1	-5.3747	0
GSM972505	4.43938	6.48866	4.85921	4.34254	7.16619	3.92733	6.8766	5.69536	8.10029	5.41843	8.43874	144	0	-4.84754	1
GSM972506	4.18711	6.58902	4.97542	3.85335	7.32352	3.68765	7.08134	5.68163	8.26525	5.36775	8.02023	141	0	-5.27333	0
GSM972507	4.5065	6.51623	5.02645	4.77803	7.67104	3.82547	7.12262	4.92422	8.52565	5.11886	7.69476	42	0	-4.96257	1
GSM972510	4.2058	6.74446	5.05942	3.95914	7.1913	3.42213	6.15972	5.03734	8.79316	5.02754	7.56416	86	0	-4.09076	1
GSM972511	4.29067	6.38416	5.44684	4.05996	7.62756	3.41185	7.39987	4.96308	8.59875	5.03897	8.14487	47	1	-5.37638	0
GSM972512	4.01165	6.2891	5.13915	5.22112	7.46824	3.55201	6.90828	5.06757	8.45718	5.09609	8.65958	23	1	-4.64747	1
GSM972513	4.14642	5.8988	5.25558	4.18934	7.38247	3.42902	7.82666	5.15982	8.43432	5.13359	8.00647	48	1	-5.95365	0
GSM972514	4.31953	6.69326	4.81807	4.84864	7.51265	3.36814	7.20174	4.94075	7.67779	4.88807	8.2391	32	1	-5.11721	1
GSM972515	4.20022	6.52098	4.81773	4.74661	7.72647	3.75723	6.59328	5.24288	8.69258	4.98393	7.88781	118	0	-4.49377	1
GSM972516	3.91683	6.45102	4.76877	4.24122	7.54454	3.543	6.10084	4.4909	9.0113	5.01635	8.8906	66	0	-3.62982	1
GSM972517	4.24495	6.24589	4.83834	4.64328	7.31661	3.55557	7.86853	5.00392	8.33026	4.99571	7.74912	37	1	-5.85941	0
GSM972518	4.30839	6.86089	5.29188	4.43086	7.20105	3.95287	7.1954	5.59712	7.75649	5.59503	8.09512	35	1	-5.25666	0
GSM972519	3.98531	6.14798	5.34027	4.41588	7.2408	3.71729	7.65304	5.81151	8.27797	5.49814	7.43316	14	1	-6.01605	0
GSM972520	4.30533	6.22959	5.02481	4.97001	7.12299	3.49131	7.25683	4.91867	8.64797	5.02863	8.02547	62	1	-5.01768	1
GSM972521	4.39119	6.26932	5.13712	4.91227	7.41507	3.58464	8.37849	5.00499	8.31843	4.9707	8.01906	76	1	-6.29604	0
GSM972522	4.4959	6.56577	5.09568	5.34549	7.191	3.19048	8.20638	5.17397	7.88308	5.26181	6.88932	99	0	-6.40321	0
